# Supplementary material for: High pulse pressure is associated with an increased risk of prediabetes in hypertensive individuals: A retrospective study based on an adult Chinese population
Source: PLoS One. 2025 Jan 30;20(1):e0301798. doi: 10.1371/journal.pone.0301798 (PMC11781670; doi:10.1371/journal.pone.0301798)
Supplement: S1 Data — (ZIP) [file pone.0301798.s001.zip]

Archive with 1 entries (1 files):
- data of pulse pressure and prediabete (transfer).xlsx
