# Supplementary material for: High pulse pressure is associated with an increased risk of prediabetes in hypertensive individuals: A retrospective study based on an adult Chinese population
Source: PLoS One. 2025 Jan 30;20(1):e0301798. doi: 10.1371/journal.pone.0301798 (PMC11781670; doi:10.1371/journal.pone.0301798)
Supplement: S1 Data — (ZIP) [file pone.0301798.s001.zip › data of pulse pressure and prediabete (transfer).xlsx]

## Sheet: data for prediabetes
id	Age (y)	Gender(1, male; 2, female)	site	height(cm)	weight(kg)	BMI(kg/m2)	SBP(mmHg)	hypertantion, 1 yes, 0 no	DBP(mmHg)	Pulse pressure (mmHg)	FPG (mmol/L)	Cholesterol(mmol/L)	Triglyceride(mmol/L)	HDL-c(mmol/L)	LDL(mmol/L)	ALT(U/L)	AST(U/L)	BUN(mmol/L)	CCR(umol/L)	FPG of final visit(mmol/L)	Prediabetes	year of followup	smoking status(1,current smoker;2, ever smoker;3,never smoker)	drinking status(1,current drinker;2, ever drinker;3,never drinker)	family histroy of diabetes(1,Yes;0,No)
527831	33	1	3	176.5	70.5	22.6	138	1	118	20	4.82	4.7	1.33			33	26.6	5.3	92.4	5.63	1	4.00548	1	3	1
356172	46	1	13	164.5	97.8	36.1	174	1	107	67	4.88	7.36	2.76			31.9		3.98		5	0	2.02327	3	3	1
624005	51	1	2	171	75	25.6	145	1	107	38	4.6	5.73	1.81	0.93	3.14	29.7		4.18	87.1	5.06	0	3.58932	3	3	1
117917	33	1	3	184.5	93.5	27.5	142	1	106	36	4.31	5.7	2.95			32.1		4.08	101.9	5.48	0	5.25941	1	3	1
646528	41	1	5	183	114	34	146	1	105	41	5.27	5.9	1.4	1.44	3.57	171	90	5.64	85	4.5	0	2.91581	3	3	1
500693	45	2	3	159	85.5	33.8	151	1	103	48	4.09	5.97	6.11			29.9		2.75	88.2	6.23	1	3.78371	3	3	1
591304	60	2	3	156.5	60.5	24.7	151	1	102	49	5.18	4.2	1.33	1.08	2.46	16.4		2.14	73.9	5.6	1	2.98973	3	3	1
445993	49	2	2	152	56	24.2	151	1	102	49	4.74	4.31	1.85			24.2	23.8	4.73	60.3	4.8	0	2.23682	3	3	1
34113	41	2	3	157.5	65	26.2	133	1	102	31	5.48	5.13	0.98			15.5		4.35	61.7	5.79	1	2.04244	3	3	1
165350	62	2	3	150.5	57	25.2	148	1	101	47	5.59	6.16	1.29	1.52	3.25	27.9	33.2	6.19	64.7	5.6	1	4.02738	3	3	1
264896	55	2	3	151.5	60.5	26.4	128	1	101	27	5.4	4.52	1.18	0.88	2.79	9.5	16.5	3.19	67.1	4.9	0	2.11088	3	3	1
140506	42	2	3	147.5	39.5	18.2	126	1	101	25	4.95	5.72	0.67			11.2		4.19	63.8	4.9	0	2.74059	3	3	1
368426	33	1	3	173.5	77	25.6	178	1	100	78	5.54	3.97	1.16			39.8	24.9	3.41	63.6	5.3	0	3.10198	3	3	1
292193	65	1	16	167.8	62.2	22.1	160	1	100	60	4.92	6.19	3.21	2	4.09	18.6	54.7	3.39	76.9	5.45	0	2.39562	3	3	1
408461	45	2	3	163.5	54	20.2	155	1	100	55	5.42	4.12	1.21	1.04	2.73	11.4		2.59	47.7	4.99	0	4.0219	3	3	1
288291	64	2	8	161	58	22.3	140	1	100	40	4.84	4.52	1.3	1.32	2.51	12		4.74	66.75	5.93	1	2.95688	3	3	1
633767	48	1	5	168	91	32.2	159	1	99	60	4.75	5.6	5.4	1.91	2.47	103		5.36	97	5.8	1	4.13689	2	3	1
77982	50	2	5	156	53	21.8	132	1	99	33	5.32	5.3	0.8	1.6	3.23	13	18	4.09	87	4.7	0	2.36277	3	3	1
250113	41	2	5	151	63	27.6	147	1	98	49	4.85	4.1	1.2	1.14	2.32	19	20	3.5	53	5.4	0	3.14305	3	3	1
293962	39	1	5	167	68	24.3	140	1	98	42	5.13	5.8	1.6	1.44	3.4	26	24	4.91	93	5.1	0	2.87474	1	3	1
657646	52	1	3	166	85.5	31	137	1	98	39	4.79	5.6	1.7	1.1	3.39	24.8		4.75	96.6	4.6	0	2.10815	3	3	1
235407	42	2	2	167	68	24.4	137	1	98	39	3.59	5.24	1.07	1.65	3	11.8		5.52	72.2	4.18	0	3.0089	3	3	1
183623	52	2	3	152.5	55	23.6	136	1	98	38	5.55	4.9	1.59	1.32	3.26	23.4		4.09	55.4	5.64	1	2.33539	3	3	1
177716	44	1	2	173	86	28.7	133	1	98	35	4.33	4.89	1.69			21.1			71.6	6.35	1	4.10404	3	3	1
328034	54	2	16	159.8	55.6	21.8	151	1	97	54	5.48	4.24	0.88			12.3	22	5.88	85.4	5.74	1	2.15743	3	3	1
358108	41	2	3	162	80	30.5	149	1	97	52	4.46	3.92	1.2	1.33	2.23	45.1	27.1	4.15	39.5	5	0	5.31964	3	3	1
143048	50	1	9	168.5	73.7	26	149	1	97	52	4.3	4.93	3.44			41.5	22.9	5.24	102.4	4.9	0	4.96372	3	3	1
423586	57	2	3	156	60	24.7	146	1	97	49	4.85	4.85	3.46	1.48	2.54	16		4.59	64.1	4.9	0	2.05065	3	3	1
246130	53	1	10	175	72.2	23.6	142	1	97	45	5.28	3.19	1.5	1.12	1.22	20	31		80	5.38	0	2.51335	3	3	1
145520	61	2	2	157	64	26	138	1	97	41	4.29	3.96	1.27	1.02	2.12	45.6		7.33	63.2	4.97	0	2.51335	3	3	1
356137	35	1	8	170	78	27	134	1	97	37	4.9	4.6	1.65			26	26			5.46	0	3.04723	3	3	1
637289	40	1	5	179	73	22.8	117	1	97	20	4.82	4.2	0.5	1.38	2.53	14	16	4.74	87	5.4	0	4.91992	3	3	1
463618	42	1	13	160	65.1	25.4	149	1	96	53	5.12	6.09	1.33			25.5		4.19	83.2	5.19	0	2.01506	3	3	1
579292	43	2	3	153.5	54	22.9	144	1	96	48	4.65	4.94	0.9			16.5		5.16	43.8	4.85	0	3.90144	3	3	1
184642	52	2	2	160	65	25.4	139	1	96	43	4.17	5.47	1.32	1.47	3.19	24.7		4.13	52.5	4.42	0	2.22587	3	3	1
21979	37	2	5	159	58	22.8	137	1	96	41	4.64	4.6	1.1	1.24	2.9	25	24	4.31	65	5.3	0	3.07187	3	3	1
27848	34	1	2	170	73	25.3	137	1	96	41	3.67	5.03	1.77	1.04	2.93	57.9		6.55	83.9	4.7	0	3.08556	3	3	1
556102	48	2	8	152.7	58.5	25.1	132	1	96	36	4.6	5.57	2.1	1.5	3.04	17		2.8	61.1	4.9	0	3.00068	3	3	1
625796	55	2	2	165	62	22.8	131	1	96	35	5.35	5.71	1.43	1.36	3.44	24		5.22	66.7	5.17	0	2.99247	3	3	1
355394	44	1	8	171	64.5	22.1	122	1	96	26	4.7	5.11	0.65	1.56	2.78	59		4.5	81.1	4.68	0	5.05955	3	3	1
488000	58	1	10	178	85.3	26.9	156	1	95	61	5.52	6.26	2.4	1.58	2.8	36	34	5.5	98	5.84	1	2.01232	3	3	1
426586	48	1	9	173.6	77.7	25.8	146	1	95	51	4.73	4.39	3.93	0.99	2.08	34.6		3.63	73.7	6.1	1	2.94319	3	3	1
168494	46	1	3	171.5	79.5	27	143	1	95	48	4.77	5.85	0.97			16.2	17.5	5.18	94.4	5.39	0	2.0178	1	3	1
126631	39	1	3	170.5	82	28.2	141	1	95	46	4.21	6.23	2.07	1.01	4.32	19.9		4.56	70	6.2	1	4.07392	3	3	1
670584	44	1	3	168.5	81.5	28.7	136	1	95	41	4.79	5.13	3.36	1.15	2.62	30.3	19.3	4.76	92	5.68	1	2.01506	1	3	1
435530	34	1	8	167	67.5	24.2	129	1	95	34	4.6	4.74	1.41	1.18	2.49	34		4.1	74.8	4.59	0	5.07324	1	3	1
96555	42	2	3	156.5	66	26.9	149	1	94	55	4.92	4.83	0.81			26		4	70.9	4.92	0	2.99247	3	3	1
284249	38	1	7	179.5	74.5	23.1	148	1	94	54	4.4	5.32	2.43	1.75	2.67	33.1		3.8	61.7	4.2	0	2.93498	3	3	1
552209	37	1	3	163.5	69.5	26	144	1	94	50	4.02	6.01	2.66			35.1	30.4	5.13	68.5	3.98	0	4.28474	3	3	1
16529	34	1	3	174.5	88.5	29.1	137	1	94	43	5.17	5.61	1.59	1.19	3.28	14.5		5.61	89.6	4.97	0	2.31622	3	3	1
519165	36	1	3	163	56.5	21.3	137	1	94	43	4.73	4.81	0.96			21.9		4.02	85.5	4.93	0	3.68789	3	3	1
160935	46	2	2	158	68	27.2	134	1	94	40	3.44	4.56	1.03	1.49	2.48	8.9		3.74	58.8	4.9	0	2.33812	3	3	1
678936	33	1	5	166	69	25	134	1	94	40	4.3	4.7	1.1	1.31	2.92	26	24	3.88	101	4.5	0	2.14921	3	3	1
9594	43	2	2	164	73	27.1	132	1	94	38	4	4	1			30	39	5	60	5.17	0	4.79124	3	3	1
383952	46	2	3	166.5	65	23.4	128	1	94	34	4.72	4.65	1.29	1.2	2.96	19.8		3.25	47.7	6.53	1	2.97331	3	3	1
313419	62	2	3	152.5	62	26.7	126	1	94	32	5.28	5.49	2.26	1.13	2.81	13.4		4.34	55.3	5.2	0	2.13279	3	3	1
318593	49	2	2	156	52	21.3	126	1	94	32	4.29	4.74	2.37	1.18	2.47	13.6		2.92	70	5.2	0	3.06639	3	3	1
52830	42	1	3	168.5	81.5	28.7	126	1	94	32	5.59	5.17	2.57			45.8		4.78	79.7	5.07	0	3.78645	1	3	1
7227	55	1	13	161.5	71	27.2	149	1	93	56	4.99	3.99	1.85			35.7		5.13	79.2	5.1	0	3.03901	3	3	1
418425	36	1	3	167.5	67	23.9	148	1	93	55	4.99	4.85	1.29			9.8			45.9	4.98	0	4.01643	3	3	1
290952	65	2	3	147	55	25.5	148	1	93	55	5.12	2.9	0.76	1.13	1.38	10.5	17.4	4.91	61.5	4.71	0	3.46886	3	3	1
382175	37	2	3	167.5	66.5	23.7	146	1	93	53	5.21	4.84	1.01	1.67	2.77	17.6		5.73	79.8	5.7	1	5.11978	3	3	1
624036	44	1	3	173.5	95	31.6	142	1	93	49	5.23	4.63	2.26	1.12	2.64	16.7		5.65	89.7	5.85	1	2.19302	3	3	1
364145	64	2	3	157.5	58	23.4	142	1	93	49	4.73	4.37	1.65	0.8	2.62	29.6		2.82	67.8	5.08	0	2.00411	3	3	1
127659	49	2	3	149.5	52	23.3	138	1	93	45	4.71	4.43	1.24	1.52	2.64	9.5		3.31	63.7	5.53	0	3.06366	3	3	1
412897	43	1	5	190	97	26.9	137	1	93	44	5.27	4.2	5.3	1.2	2.1	47	24	4.32	93	4.8	0	2.00684	1	3	1
214335	43	2	2	158	59	23.63	132	1	93	39	4.24	5.79	3.29	0.82	3.54	26	25.6	4.18	65.6	5.33	0	5.02943	3	3	1
562530	68	2	3	154	54.5	23	129	1	93	36	5.5	4.17	0.98	1.39	2.26	13.2		7.05	63	5.1	0	2.00137	3	3	1
566995	42	1	3	167.5	68	24.2	128	1	93	35	4.11	3.84	1.14	0.8	2.28	50.9		4.66	71	4.7	0	4.08214	3	3	1
265246	58	1	3	172	77.5	26.2	127	1	93	34	4.92	7.35	2.79	1.45	4.31	27.9		4.07	88.35	5.5	0	2.09446	1	3	1
609119	62	2	3	166	71	25.8	125	1	93	32	5.27	4.66	1.45			16.6		4.35	50.3	5.4	0	3.56194	3	3	1
603556	35	2	3	164.5	51.5	19	125	1	93	32	4.42	4.72	0.35	1.6	2.79	15.7		4.6	71	4.6	0	2.12731	3	3	1
283179	44	2	3	169	53	18.6	119	1	93	26	4.42					11.7		6.25	62.4	5.25	0	2.69952	3	3	1
366139	32	2	9	154.1	44.2	18.6	114	1	93	21	3.88	5.02	1.14	1.65	3.08	9.9		3.09	58.5	5.73	1	4.81588	3	3	1
158856	81	2	2	163	75	28.2	174	1	92	82	4.62	7.11	7.46	0.94	2.98	21		4.54	70.8	5.7	1	3.92334	3	3	1
217265	55	2	5	165	59	21.7	145	1	92	53	4.81	5.56	1.01	2.35	2.65	22		4.7	59	5.1	0	4.26831	3	3	1
454173	58	2	3	155.5	55	22.7	140	1	92	48	5.05	5.07	2.1	1.33	2.76	16.7	14.8	4.96	58.6	5.2	0	2.26694	3	3	1
471849	46	2	3	157	56.5	22.9	139	1	92	47	4.7	5.35	0.84	1.47	3.57	20.4		3.26	56.3	4.86	0	2.95688	3	3	1
138632	30	1	3	174.5	76	25	138	1	92	46	5.01	4.73	1.26	1.08	2.81	24.6		3.39	78.8	5.28	0	4.06571	3	3	1
532163	59	1	5	171	73	25	138	1	92	46	5	5.3	1.8	1.4	3.36	40		5.21	92	4.4	0	2.00137	1	3	1
683889	48	1	3	167	70.5	25.3	136	1	92	44	5.02	7.22	5.2	1.34	3.64	58.9		4.28	62.1	5.63	1	2.52977	1	3	1
51805	64	1	5	177	72	23	136	1	92	44	5.11	4.01	0.97	1.62	1.91	12	13	6.13	104	5.2	0	2.01232	3	3	1
401817	48	2	3	161.5	69.5	26.6	133	1	92	41	4.25	4.54	3.24	0.87	2.77	37		3.46	65.5	5.76	1	2.95414	3	3	1
663962	63	1	3	165.5	72.5	26.5	128	1	92	36	4.99	5.29	1.62			29.1		4.95	84.5	4.99	0	2.05613	1	3	1
435982	32	1	3	163.5	68	25.4	126	1	92	34	5.48	7.77	3.12			70.5		5.33	79.2	5.93	1	4.44627	3	3	1
275032	42	1	4	182	101	30.5	125	1	92	33	5.45	5.28	3.14	1.05	2.87	52.1		3.91	82.4	4.82	0	3.06092	1	3	1
414167	45	2	5	159.5	82	32.2	160	1	91	69	5.58	5.66	2.41	1.03	3.36	30	21	3.23	57	5.4	0	4.80493	3	3	1
156204	60	2	3	155	71	29.6	158	1	91	67	5.42	6.09	1.58			13	15.6	5.23	56.3	5.67	1	2.19302	3	3	1
613589	42	1	11	176	80.8	26.1	139	1	91	48	5.06	4.47	3.49			98.6	53	4.64	77.7	5.3	0	3.31554	2	3	1
551488	63	2	2	163	64	24.1	138	1	91	47	4.99	6.63	1.98	0.96	5.03	23.8		7.32	35.3	5	0	4.19165	3	3	1
577306	52	2	3	143.5	52.8	25.6	137	1	91	46	5.17	6.62	0.83	1.84	4.16	11.2		5.47	52.6	5.71	1	3.03901	3	3	1
56242	70	1	2	170	74	25.6	135	1	91	44	4.89	4.2	1.22			16.2		5.56	67.3	5.64	1	2.27515	3	3	1
304354	35	1	3	164	79	29.4	134	1	91	43	4.5	5.28	1.05			116.4		5.39	91	5.48	0	2.02875	3	3	1
256287	42	2	5	167	69.5	24.9	132	1	91	41	4.66	4.6	1.2	1.65	2.15	11	16	3.85	51	6	1	4.92813	3	3	1
360840	40	1	5	167.5	86	30.7	142	1	90	52	4.83	4.72	2.29			36	17	4.39	77	5.4	0	4.83504	1	3	1
260113	34	1	13	175	56	18.3	140	1	90	50	4.9	3.83	0.82	1.56	2.24	16.8	19.5	4.9	78.5	5.2	0	2.09719	3	3	1
676139	34	1	3	172.5	76	25.5	139	1	90	49	5.51	3.84	1.15			14.6		4.5	86.1	6.1	1	2.08898	3	3	1
92591	61	1	3	169	72.8	25.5	139	1	90	49	5.17	3.84	1.14	1.58	2.22	17.2		5.17	87.7	5.92	1	3.03628	3	3	1
541102	52	1	3	169	67.5	23.6	137	1	90	47	5.21	6.01	1.7			37.4		4.61	77.6	4.34	0	3.77276	1	3	1
256322	36	1	3	181.5	87.5	26.6	134	1	90	44	5.27	5.98	2.19			45.8	22.6	4.91	83	6.3	1	4.50376	3	3	1
523684	43	1	2	169	78	27.3	134	1	90	44	4.51	6.52	3.9	1.35	3.58	120.1	61.3	5.63	75.1	5.4	0	3.84394	3	3	1
514940	37	2	3	160.5	47.5	18.4	132	1	90	42	4.37	4.07	0.62	1.72	2.3	18.4		3.95	60.1	5.51	0	4.01643	3	3	1
330123	36	1	2	169	72	25.2	132	1	90	42	4.63	4.46	2.34	1.29	2.44	20.4	21.4	5.59	84.9	5.46	0	2.98973	3	3	1
69203	35	1	3	170.5	71.5	24.6	128	1	90	38	4.18	4.43	2.01	1.16	2.36	21.4	21.7	5.24	68.4	5.07	0	4.91444	3	3	1
196528	38	1	3	186.5	80	23	127	1	90	37	5.42	5.82	2.24			41.4	23.8	4.35	73.4	4.75	0	3.00068	1	3	1
201090	55	1	5	170	85	29.4	125	1	90	35	5.21	5.5	2.7	1.8	2.14	23		4.67	75	5.6	1	4.06297	1	3	1
1471	35	1	8	173.5	79	26.2	124	1	90	34	5.1	2.45	0.72			49		4.1	82.8	5.65	1	4.02738	1	3	1
9883	35	1	3	180.5	95	29.2	124	1	90	34	4.26	5.2	0.8			21.4	23.7	4.59	72.4	5.6	1	4.06023	3	3	1
140737	47	1	9	180.8	88.3	27	123	1	90	33	4.08	5.14	2.05	1.03	2.72	89.4		5.38	62	4.8	0	4.9473	3	3	1
55045	35	1	3	171.5	69	23.5	118	1	90	28	4.6	4.62	1.57	1.37	2.71	37.4	27.1	4.9	70.8	4.73	0	2.07529	3	3	1
176448	63	2	3	155.5	58.5	24.2	166	1	89	77	4.45	4.75	1.75			12.7		7.1	68.9	5.2	0	4.846	3	3	1
160861	56	2	8	155.8	57.5	23.7	158	1	89	69	5.13	6.57	2.02	1.59	3.55			8.65	65.7	5.5	0	3.06639	3	3	1
653867	51	2	5	170	78	27	152	1	89	63	5.04	4.7	1.7	1.28	2.79	22	23	3.87	63	5.6	1	3.07461	3	3	1
521052	35	1	5	170	78	27	145	1	89	56	4.53	5.7	0.8			87	33	5.4	82	4.5	0	3.93703	1	3	1
375586	40	1	3	181.5	110.5	33.5	140	1	89	51	5	5	1	1	3	62		4	63	5.74	1	2.76249	3	3	1
319048	33	1	13	167	70	25.1	136	1	89	47	5.21	5.8	2.02							5.1	0	3.00616	3	3	1
111054	54	1	16	162.6	74.2	28.1	135	1	89	46	4.89	3.99	2.04			26.5		4.27	108.3	4.79	0	2.10815	3	3	1
561345	52	2	3	164	68	25.3	134	1	89	45	4.91	5.58	3.14	1.02	3.18	12.8		7.22	68.3	4.34	0	2.00684	3	3	1
633097	37	1	8	161	88	33.9	133	1	89	44	5.1	5.09	5	0.87	1.93	115		4.8	64.4	5.36	0	5.06776	3	3	1
474354	49	2	3	159	60	23.7	133	1	89	44	4.78	5.33	5.36	1.01	2.5	19		3.01	52.8	4.87	0	2.3436	3	3	1
267003	39	2	3	165	62.5	23	133	1	89	44	5.01	5.13	0.62	1.29	3.67	11		3.72	63.3	4.58	0	3.0527	3	3	1
522183	36	2	3	157	45	18.3	133	1	89	44	4.72	4.18	0.66			8.2		3.89	67.5	4.33	0	2.02601	3	3	1
92654	46	2	3	164	61	22.7	133	1	89	44	4.7	4.6	0.53	1.85	2.36	22.6		5.87	53.7	4.3	0	3.04449	3	3	1
556812	48	1	3	167.5	79	28.2	132	1	89	43	5.36	4.7	1.76	0.98	2.46	30.6	21.1	4.08	67.4	5.48	0	3.16496	1	3	1
209870	43	1	3	169.5	85.5	29.8	131	1	89	42	4.53	4.58	1.77	0.92	2.69	99.9	52.7	4.34	80.9	5.27	0	4.02738	3	3	1
272856	44	1	8	175	71.5	23.3	131	1	89	42	5.5	5.9	3.36			37				5.1	0	4.1588	1	3	1
572433	35	1	5	166	70	25.4	130	1	89	41	5.38	4.39	1.16	1.37	2.41	20	16	5	89	5.4	0	2.04517	3	3	1
425158	48	2	5	168	64	22.6	130	1	89	41	4.91	4.9	1	1.5	2.66	23	25	4.97	61	5.3	0	2.80082	3	3	1
24540	34	2	5	167	78.4	28.1	129	1	89	40	4.49	5.7	1.4	1.91	2.72	20		3.94	73	4.1	0	4.13689	3	3	1
324576	57	2	3	155.5	59	24.4	128	1	89	39	4.83	6.94	2.71	1.46	4.22	23		8.01	47.3	5.2	0	3.36208	3	3	1
26425	63	2	3	164.5	66	24.4	127	1	89	38	4.94	5.41	1.48	2.13	2.77	28.5		5.38	54.7	5.31	0	2.01232	3	3	1
628004	29	2	3	157	45.5	18.5	127	1	89	38	5.07	5.57	1.53	1.52	3.72	10.1		3.08	57	5.17	0	3.16496	3	3	1
389938	58	2	5	161.5	64	24.5	126	1	89	37	5.4	6.3	1.3	1.38	4.21	23	25	7.22	81	5.31	0	2.51882	3	3	1
298959	38	2	3	163	51	19.2	125	1	89	36	3.98	4.23	0.94			13		3.19	63.5	4.67	0	4.02464	3	3	1
106161	41	1	3	168	75.3	26.7	125	1	89	36	4.06	4.67	1.9	1	2.64	31.2		5.71	73.1	4.36	0	2.82546	1	3	1
282923	46	1	5	171.5	76	25.8	124	1	89	35	4.99	4.89	1.62	0.91	2.93	52	42	6.4	77	5.3	0	4.82957	3	3	1
6835	54	2	3	162.5	70.5	26.6	124	1	89	35	5.29	3.11	1.66	0.85	1.82	17.8		3.71	54	5.1	0	3.35387	3	3	1
279548	36	2	3	164.5	66.5	24.6	122	1	89	33	5.39	4.47	0.84	1.43	2.71	16.9		3.81	38.6	5.3	0	2.07529	3	3	1
143740	38	2	8	166.5	58	20.9	121	1	89	32	4.9	4.24	0.93	1.5	2.34	12		5.6	50.8	4.85	0	5.08966	3	3	1
239047	34	1	8	164	58	21.6	120	1	89	31	5.3	5.63	1.93			17			88.2	5.53	0	4.12868	3	3	1
194273	52	2	3	165.5	73	26.7	120	1	89	31	5.24	6.08	2.2	1.34	2.97	15.9		4.26	46.8	5.12	0	2.99795	3	3	1
638631	41	1	2	176	73	23.57	119	1	89	30	4.88	4.45	1.59			28.5	28.3		81	5.48	0	4.9692	2	3	1
35698	46	1	3	166.5	71	25.6	119	1	89	30	5.38	6.43	2.74			20.5		4.24	76	4.78	0	3.79466	1	3	1
655338	54	1	3	173	87.5	29.2	117	1	89	28	5.45	5.32	3.82	0.92	2.69	43.7		4.51	75.7	6.01	1	3.13758	1	3	1
390353	38	1	3	176.5	80	25.7	117	1	89	28	4.58	6.26	2.1	1.25	3.72	73.2	29.4	4.87	75.5	5	0	2.33265	1	3	1
518627	30	2	9	154.7	55.4	23.1	109	1	89	20	4.02	4.14	0.82			10.1		3.74	68.9	5.1	0	4.82683	3	3	1
53685	33	1	13	172.5	75.2	25.3	162	1	88	74	5.55	5.15	1.47			62.7	35.1	4.23	58.1	4.9	0	2.03422	3	3	1
45450	52	2	3	156	54.5	22.4	155	1	88	67	4.44	4.82	2.53	1.14	3.07	33.3	27.1	5.63	63	5.8	1	3.92608	3	3	1
167933	59	2	3	157	64.5	26.2	155	1	88	67	4.2	4.65	1.23	1.29	2.89	13.4		3.28	63.9	5.3	0	4.36687	3	3	1
468276	42	2	3	156	59	24.2	154	1	88	66	4.95	5.42	1.26			15.2		3.39	51.6	5.1	0	4.47365	3	3	1
112146	68	1	3	178.5	77.5	24.3	148	1	88	60	4.8	5.4	2.62	1.18	3.47	22.7		3.52	89	6.3	1	4.56126	3	3	1
597528	37	1	3	177	81.5	26	143	1	88	55	4.69	3.88	2.1	0.83	1.87	23.6		3.37	77.3	4.62	0	2.03149	3	3	1
315173	48	2	8	166.5	61.8	22.3	142	1	88	54	4.7	4.8	2.51	1.46	2.69	27		3.1	52.8	5	0	2.00137	3	3	1
161184	58	2	3	156	60.5	24.9	138	1	88	50	4.69	4.71	1.27	1.42	2.7	12.6	18.1	3.85	64.7	6.4	1	5.00753	3	3	1
429273	44	2	3	154	48	20.2	137	1	88	49	5.46	3.71	0.44	2.02	1.9	20.9		4.14	48.9	5.19	0	2.45311	3	3	1
164473	49	2	3	165	63	23.1	136	1	88	48	5	4.89	1.18	1.63	2.54	19.7		3.72	60.8	5.56	0	2.08624	3	3	1
522236	53	2	3	153.5	53	22.5	136	1	88	48	4.93	6.1	3.58	1.12	3.32	14.6		4.23	52.3	4.8	0	2.92676	3	3	1
621502	39	2	3	155	60	25	135	1	88	47	5.33	4.29	0.98	1.57	2.38	16.7	20.2	4.2	54.4	6.33	1	3.12936	3	3	1
552661	50	2	3	155	69.5	28.9	133	1	88	45	4.94	5.8	1	1.55	3.07	21.9	22	4.83	54.7	5.37	0	2.4668	3	3	1
74395	47	2	3	151.5	52.5	22.9	133	1	88	45	4.67	6.02	1.11	1.38	3.9	15.5		2.84	51.9	5.14	0	3.12936	3	3	1
112123	33	1	9	174	64.6	21.3	133	1	88	45	5.25	6.08	1.68	1.36	3.98	52.5		3.64	79.7	4.6	0	3.87406	3	3	1
518392	68	2	3	151.5	67.5	29.4	132	1	88	44	4.73	5.68	1.44	1.17	3.37	43.4		5.41	63.1	5.25	0	4.00274	3	3	1
250399	45	2	3	161.5	56	21.5	131	1	88	43	5.25	5.12	1	1.25	2.93	32.8	28.4	2.88	50.6	5.5	0	3.96988	3	3	1
291884	49	2	2	161	55	21.2	131	1	88	43	4.6	7.09	1.72	1.38	4.44	20		4.57	66.6	5.09	0	3.10198	3	3	1
141983	45	2	3	161	51	19.7	131	1	88	43	5.41	4.34	1.03	1.52	2.19	16.6		3.68	51.3	5	0	2.91307	3	3	1
633474	61	1	5	188.5	87	24.5	131	1	88	43	4.76	5.4	1.1	1.79	2.88	16	21	5.63	102	5	0	4.83231	1	3	1
328773	48	1	2	168	71	25.2	130	1	88	42	5.44	5.92	1.71	1.04	4.15	32.8		4.91	70.6	6.3	1	4.03559	3	3	1
172320	28	1	3	173	85.5	28.6	130	1	88	42	5.35	5.92	0.8			17.5			75.2	4.52	0	3.02806	3	3	1
525536	33	2	3	160.5	50.5	19.6	129	1	88	41	4.52	4.13	0.61	1.52	2.29	11.6	23.4	4.66	80.8	5	0	2.76797	3	3	1
583286	37	1	5	165	78	28.7	124	1	88	36	5.03	3.8	0.9	1.31	2.15	28	18		72	4.7	0	2.01232	1	3	1
157211	41	1	5	173	103	34.4	123	1	88	35	4.56	6.9	8.6	1.4	4.89	98	48	4.37	89	5.5	0	4.08487	1	3	1
167405	43	2	3	162	60.5	23.1	123	1	88	35	5.27					10				5.08	0	2.01506	3	3	1
128667	32	1	5	169	58	20.3	123	1	88	35	5.05	3.3	1.4			28	25	3.22	76	4.9	0	3.70979	2	3	1
390556	35	2	5	165	47	17.3	123	1	88	35	4.4	5.27	0.68	1.66	3.15	20		6	44	4.9	0	4.9911	3	3	1
127403	53	1	8	170	82.5	28.5	121	1	88	33	5.2	4.14	2.44			23		6.2	97.6	5.5	0	2.00958	1	3	1
445235	32	2	5	157	59	23.9	121	1	88	33	5.18	5.55	0.85	1.39	2.87	14		5.64	89	4.7	0	4.99932	3	3	1
517530	46	1	5	170.5	59	20.3	108	1	88	20	5.2	4.29	1.02	1.25	2.28	13		3.24	62	5.4	0	4.94456	3	3	1
167560	30	2	3	169	53	18.6	108	1	88	20	4.92	3.49	0.77			10.8	18.2	3.11	49.6	4.9	0	2.55989	3	3	1
492786	58	2	3	162.5	68	25.8	175	1	87	88	4.39	5.17	2.2	0.97	3.46	20		3.79	59.4	5.1	0	3.93977	3	3	1
606530	66	1	5	171	76	26	166	1	87	79	5.19	5	1.7	1.33	2.96	24		5.87	78	5.5	0	2.4668	1	3	1
77204	66	2	3	156	50.3	20.7	142	1	87	55	4.99	5.34	1.97	1	3.33	13.1		5.48	61.5	5.74	1	2.56537	3	3	1
494132	42	1	3	176	91.5	29.5	141	1	87	54	4.19	4.15	0.81			156.4	60.6	3.39	70.6	4.8	0	4.01643	3	3	1
333042	49	2	3	162.5	68.5	25.9	138	1	87	51	5.2					18				5.2	0	2.00411	3	3	1
356081	33	1	5	182	82	24.8	137	1	87	50	5.27	5.05	0.65			40	27	4.24	72	5.1	0	3.8768	2	3	1
163760	38	2	3	158.5	61.5	24.5	134	1	87	47	4.57	3.81	0.82			52.8		4.19	42.3	4.8	0	2.71321	3	3	1
651244	55	2	8	160.5	54.5	21.2	133	1	87	46	5.4	4.97	1.32	1.29	2.83	31		3.5	61.9	5.3	0	5.05133	3	3	1
580	38	2	2	167	66	23.6	133	1	87	46	5.26	5.24	1.31	1.19	3.68	27.6		3.51	51	4.23	0	2.50787	3	3	1
289350	33	2	5	163	67	25.2	128	1	87	41	4.58	3.9	1.1			27	24	3.17	52	4.8	0	3.72074	3	3	1
47062	44	2	3	170.5	65.5	22.5	127	1	87	40	4.15	4.33	1.28	1.5	2.36	14.9		3.71	50.7	5.51	0	2.97331	3	3	1
580362	28	1	2	168	81	28.7	127	1	87	40	4.96	5.33	1.42			78.2	33.5	5.78	68.6	5.34	0	3.11567	3	3	1
225721	52	1	3	173.5	70.5	23.4	127	1	87	40	4.21	5.68	1.27			27.1	22.5	4.4	70	4.8	0	4	1	3	1
98416	40	2	8	144.1	50	24.1	125	1	87	38	5.4	5.74	0.76	1.64	3.28	22.6	25.1	4.9	61	5.4	0	2.94593	3	3	1
667687	32	2	3	170	70	24.2	124	1	87	37	5.05	4.3	1.03			15.3		4.1	49.4	5	0	4.21903	3	3	1
651578	50	2	5	167	78.5	28.1	123	1	87	36	5.55	6.02	1.21	1.54	3.75	20		6.32	44	6.9	1	4.94456	3	3	1
489159	32	1	5	162	75.5	28.8	122	1	87	35	5.52	7.2	1.8	1.51	4.16	32	19	4.61	96	4.1	0	3.00068	1	3	1
147063	38	1	2	160	88	34.4	120	1	87	33	4.57	6.18	3.49	0.56	4.3	41	28.8	3.47	77.7	5.75	1	3.94798	3	3	1
375063	37	1	3	176.5	90.5	29.1	117	1	87	30	3.83	4.23	0.68	1.11	2.69	47.6		7.78	94.9	4.77	0	4.28747	3	3	1
173769	34	2	3	165.5	67.5	24.64	116	1	87	29	4.46	5.42	0.57	1.79	3.14	68.9		4.59	65.7	4.8	0	2.71869	3	3	1
198197	28	1	9	170.6	68.1	23.4	116	1	87	29	3.87	3.34	0.55	1.49	1.69	16.7		4.8	71.6	4.7	0	4.14784	3	3	1
480220	28	2	3	167	74.5	26.7	115	1	87	28	5	4.09	1.25			22.6	15.6			5.9	1	2.0397	3	3	1
388107	43	1	8	174.1	57.3	18.9	114	1	87	27	5.5	5.25	1.09	1.5	3.2	20		4.2	78.2	6.07	1	2.97057	1	3	1
17699	46	2	8	150	52.5	23.3	114	1	87	27	5.2					17				5.74	1	4.82136	3	3	1
350543	61	2	3	165.5	62	22.6	159	1	86	73	4.17	4.6	1.69	1.13	2.94	27.5		4.21	57.2	5.8	1	4.53114	3	3	1
522290	58	2	5	163	57	21.5	150	1	86	64	4	6	1.4	1.36	3.68	18	24	3.45	45	5.13	0	3.08008	3	3	1
3235	48	2	3	155.5	65.5	27.1	143	1	86	57	5.3	4.38	2.1			13.9		3.34	63.8	5.7	1	3.94798	3	3	1
467366	45	1	5	182	78	23.5	142	1	86	56	4.95	4.1	2.9	1.17	2.55	59	43	4.61	71	5.4	0	3.97536	3	3	1
613988	70	2	3	152	58.5	25.3	140	1	86	54	4.89	6.32	1.63	1.95	3.55	14.9		4.88	64.5	5.27	0	2.01232	3	3	1
645878	32	2	2	167	83	29.8	139	1	86	53	5.56	4.24	1.98	1.09	2.29	10.5	15.5	4.18	59.3	5.1	0	3.0883	3	3	1
142172	35	1	13	179	90.4	28.2	139	1	86	53	4.46	4.92	1.52	1.19	2.85	78.4		4.04	83.7	4.61	0	2.72142	1	3	1
429294	47	2	2	163	59	22.2	135	1	86	49	4.38	3.91	0.63	1.27	2.4	17.3		3.35	81.9	4.37	0	2.93224	3	3	1
76139	30	1	3	171	68.5	23.4	134	1	86	48	4.75	4.68	1.31			19.2	22	5.25	87.4	4.98	0	3.78645	3	3	1
536418	44	1	3	170.5	60	20.6	134	1	86	48	4.47					13.9		5.71	78.8	4.5	0	4.32033	3	3	1
492992	39	1	3	171	79.5	27.2	132	1	86	46	5.47	5.65	2.51			65.2		3.79	73	5.5	0	2.36277	1	3	1
318069	40	1	3	173.5	82.5	27.4	131	1	86	45	3.9	4.63	1.06	1.58	2.58	17		6.02	86.4	5.32	0	4.81314	3	3	1
67297	34	1	8	166	65	23.6	131	1	86	45	5.4	6.41	1.69			22.9		4.8	77.1	4.32	0	2.22861	3	3	1
646920	44	1	9	176	82.8	26.7	130	1	86	44	4.56					50		2.81	90.5	5.21	0	2.141	1	3	1
361854	33	2	5	160	74	28.9	129	1	86	43	4.83	6.2	1.8	1.92	2.98	14		4.56	52	5	0	3.11567	3	3	1
130082	56	1	3	170	69.5	24	128	1	86	42	4.85	4.43	1.6	1.09	2.75	29.7		5.24	78.8	5.94	1	2.27789	1	3	1
502490	47	1	5	175	67	21.8	128	1	86	42	4.57	5.9	1.2	1.63	3.76	45	43	4.82	82	5.6	1	3.04723	3	3	1
658891	35	1	3	168.5	62.5	22	126	1	86	40	4.38	3.25	1.41			8.2	20.7	3.69	72.2	4.6	0	2.23409	3	3	1
77775	37	2	3	161	57.5	22.2	125	1	86	39	5.02	4.83	1.5	1.2	2.61	12.7		4	49	5.47	0	2.987	3	3	1
539850	31	2	3	160	47	18.4	125	1	86	39	4.71	4.5	1.28			10			53.3	5.04	0	4.00548	3	3	1
550289	45	1	3	166	73	26.5	125	1	86	39	5.08	4.68	2.81	0.91	2.6	67.4	39.1	3.98	83.3	4.88	0	3.04175	3	3	1
103635	28	1	3	177	79.3	25.3	125	1	86	39	4.87	6.49	1.65	1.34	4.01	58.9		4.37	71.2	4.79	0	2.03422	3	3	1
278623	36	1	3	172.5	98	32.9	124	1	86	38	4.83	4.33	1.68			57.1		2.81	70.7	5.5	0	3.12115	3	3	1
163406	34	1	9	170	67	23.2	124	1	86	38	5.28	4.6	1.12	0.84	2.55	15.6		4.4	94.8	5.17	0	4.27926	3	3	1
436715	37	1	3	171.5	78.5	26.7	124	1	86	38	4.56	6.8	1.23			44.3	32.5	5.9	91	5.03	0	4.00548	3	3	1
442016	52	1	3	164.5	56	20.7	123	1	86	37	5.59	5.28	1.15	0.87	4.1	16.6		3.94	71.4	5.7	1	2.0178	1	3	1
349660	34	1	3	173.5	65.5	21.8	122	1	86	36	4.18	4.32	0.79	1.37	2.4	15.9		6.31	94.1	4.8	0	2.05339	3	3	1
445860	37	2	3	162.5	53.5	20.3	121	1	86	35	5.34	4.45	0.68	1.22	2.99	20			50.2	5.57	0	3.00068	3	3	1
460529	56	2	2	162	66	25.1	121	1	86	35	4.55	4.24	1.12	0.94	2.68	16.4		4.93	64.7	5.1	0	4.12594	3	3	1
567382	52	2	8	150	52.5	23.3	120	1	86	34	5.4	5.14	0.84	1.59	3.08	16	25.8	4.3	50.9	5.57	0	2.92676	3	3	1
177570	39	1	3	175	68.5	22.4	117	1	86	31	4.47	5.09	1.6	1.04	3.59	29.3		4.31	94.9	4.89	0	2.05613	3	3	1
399060	31	2	3	166	62	22.5	116	1	86	30	4.99	3.48	0.66			11.7		4.14	61.2	4.38	0	4.03833	3	3	1
587901	40	2	3	157.5	60	24.2	111	1	86	25	5.31					13.6				5.67	1	2.00958	3	3	1
600703	29	1	3	174	61	20.1	108	1	86	22	4.54	3.82	0.69			23.6	23.2	4.25	74.6	4.75	0	2.66393	3	3	1
601272	69	1	3	165.5	76.5	27.9	145	1	85	60	4.87	5.86	2.24			16		4.15	89.9	5.5	0	4.846	1	3	1
592274	60	2	2	159	66	26.1	141	1	85	56	5.05					17.4		6.16	58.9	5.3	0	4.21903	3	3	1
294395	45	2	3	157	66.5	27	140	1	85	55	5.13	5.17	1.09	1.39	3.02	26.2		4.96	45.2	5.7	1	2.00684	3	3	1
544097	58	1	3	170	71	24.6	139	1	85	54	4.88	3.76	0.55	1.31	2.2	16.5	18.8	4.83	64.3	6.24	1	2.02327	1	3	1
668381	27	1	3	171	71.5	24.5	137	1	85	52	4.97	4.04	1.01			15		4.15	83.9	4.9	0	3.00342	3	3	1
299916	42	1	13	181	77	23.5	133	1	85	48	4.69	4.81	2.8	0.86	2.24	19.3	17.1	4.4	85.4	5	0	2.17933	3	3	1
233817	29	1	9	173.8	59.8	19.8	133	1	85	48	3	3	2	0	1	13	20	4	78	4.6	0	4.10678	3	3	1
177843	52	1	5	168	71.7	25.4	130	1	85	45	5.25	5.6	5	1.4	3.32	30	26	4.48	89	5.5	0	3.96715	1	3	1
623856	36	2	3	163.5	55.9	20.9	130	1	85	45	5.04	4.84	0.77			9.9		2.83	50.9	5.1	0	2.16838	3	3	1
568601	47	1	4	171	79	27	129	1	85	44	4.89	4.99	2.21	1.19	3.01	29.7	24.1	5.44	88.6	4.82	0	2.97878	3	3	1
406566	53	1	3	165	67	24.6	127	1	85	42	4.9	4.52	1.07			15		4.51	64.1	5.28	0	3.7974	1	3	1
543127	49	2	2	163	65	24.5	127	1	85	42	4.24	5	3.34			14.6	19.6	5.4	65.9	5.1	0	3.99452	3	3	1
27135	43	2	3	161	61	23.5	126	1	85	41	5.49	3.85	1.16	0.86	2.35	8.4	14.5	4.45	45	5.48	0	3.97262	3	3	1
339440	28	2	8	170	69	23.9	125	1	85	40	4.4	6.59	1.48			14.4	23.2	5.97	53.9	5.14	0	2.02875	3	3	1
480197	45	1	9	169.5	78.3	27.3	124	1	85	39	4.37	5.17	0.81			27.3		8.96	101	4.7	0	3.12389	3	3	1
605786	46	1	3	177.5	86.5	27.5	122	1	85	37	4.8	5.3	1.31			64.9		3.79	69.1	5.42	0	4.93634	3	3	1
35091	42	2	3	164	53	19.7	122	1	85	37	4.16	4.51	0.95	1.86	2.38	10.6		3.87	59.6	5.38	0	3.30732	3	3	1
443372	51	1	3	175.5	75	24.4	121	1	85	36	4.96	5.39	2.17			29.8	30.8	5.56	92.7	5.37	0	4.01095	3	3	1
532619	27	1	3	176.5	78.5	25.2	120	1	85	35	5.03	4.81	2.66	0.91	2.89	12.7	22.9	3.91	92	5.49	0	3.12936	3	3	1
411525	39	2	3	157	47.5	19.3	117	1	85	32	4.09	5.08	1.16	1.34	2.86	10.9		5.65	56.2	4.8	0	3.98631	3	3	1
264277	48	2	3	152.5	49	21.07	113	1	85	28	4.8	3.41	1.02	0.98	2.02	15.6		4.74	69.4	5.32	0	3.0089	3	3	1
372697	33	1	5	176	80	25.8	111	1	85	26	4.18	5	1.4	1.39	2.91	23	21	6.08	96	5.4	0	3.11841	3	3	1
157404	52	2	3	158	52.5	21	105	1	85	20	4.33	4.02	1.42	1.31	2.34	17.1	15.4	4.93	57.1	5.8	1	3.9206	3	3	1
195746	29	2	8	163	57	21.5	105	1	85	20	5.1	3.62	0.71	1.26	2.08	8.7	24.9	3.2	67.1	5.32	0	2.06982	3	3	1
193749	35	1	9	181.5	77.1	23.4	105	1	85	20	3.58	4.36	0.97			17.3		4.24	74.2	5.13	0	4.15332	2	3	1
80410	67	2	3	160.5	66.5	25.8	162	1	84	78	4.88	6.16	1.97			25.6	29.4	4.42	62.2	5.49	0	2.00684	3	3	1
47499	40	1	5	179	73	22.8	156	1	84	72	4.75	4.56	1.1	1.66	2.51	17	18	3.63	67	4.9	0	3.96441	3	3	1
1313	34	1	8	175	99	32.3	153	1	84	69	5.32	5.25	0.84	1.52	3.15	58.2		6.1	79.1	5.01	0	2.54894	3	3	1
500393	55	2	3	159	70	27.7	151	1	84	67	4.18	5.91	1.73	1.22	3.72	21.1		4.84	67.5	5.23	0	5.05955	3	3	1
551060	58	2	8	152.6	70.3	30.2	144	1	84	60	5.36	6.94	1.81	2.08	3.98	35.8	31.2	6.54	90.8	6.04	1	2.99795	3	3	1
405746	43	1	3	167	78	28	139	1	84	55	4.44	4.13	3.66			24.4	30.7	5.16	86.8	5.88	1	3.10198	1	3	1
502193	45	1	3	171	73.5	25.1	139	1	84	55	4.76	3.69	0.78	1.22	2.21	19.7	18.6	4.95	78.8	5.78	1	3.96988	1	3	1
131019	30	1	5	176	77	24.9	138	1	84	54	5.16	5.5	2.6	1.35	3.45	25		5.06	99	5.7	1	3.15127	3	3	1
14673	66	1	3	178	73	23	136	1	84	52	4.54	5.97	1.22	1.91	3.71	19	25	4.08	84.4	4.8	0	3.90691	3	3	1
624241	26	2	3	168	61	21.6	136	1	84	52	4.97	5.55	1.37	1.55	3.23	13.1	23.2	6.61	58.3	4.52	0	2.53251	3	3	1
162814	30	2	3	149.5	67	29.98	135	1	84	51	4.84	4.59	0.97			26.9		3.87	69.9	5.78	1	2.12457	3	3	1
543831	45	2	8	152	52.5	22.7	134	1	84	50	4.8	5.08	1.21	1.28	2.94	20		4.4	57.2	5.33	0	5.06502	3	3	1
680314	43	1	5	174	73	24.1	133	1	84	49	4.83	5.5	2	1.34	3.57	34	38	4.47	71	5.8	1	4.32307	3	3	1
587925	38	1	3	169	68.5	24	133	1	84	49	4.18	4.84	1.65			32.9		4.46	81.8	5.5	0	5.28679	1	3	1
591075	53	1	5	171	76	26	132	1	84	48	4.78	3.89	2.1	1.47	2.36	21		4.21	82	5.5	0	4.55578	3	3	1
385006	22	2	3	159	52	20.6	131	1	84	47	4.99	3.1	1.13			8		3.27	46.2	5.1	0	2.06708	3	3	1
510324	32	1	3	177	91.4	29.2	131	1	84	47	5.22	5.33	1.41	1.14	3.23	28		3.37	77	4.94	0	2.02053	3	3	1
13214	34	2	5	152	69	29.9	131	1	84	47	5.23	4.4	2.8	1.52	2.51	31		5.03	67	4.7	0	4.12047	3	3	1
12696	51	1	3	163.5	69.5	26	129	1	84	45	4.8	5.23	1.69	0.97	3.27	19		4.84	79	6.68	1	4.91444	1	3	1
534129	35	2	3	156	52.5	21.6	129	1	84	45	5.07	4.9	1.25	1.69	2.58	18.6	24.1	4.79	54.3	4.88	0	3.18138	3	3	1
107779	34	1	3	172.5	68	22.9	129	1	84	45	3.48	5.21	1.02	1.09	3.23	28	25	4.35	74.1	4.85	0	2.74606	1	3	1
588142	32	1	13	171.5	78.9	26.8	127	1	84	43	3.96	5.17	1.17			28		5.87	79.5	4.5	0	2.05065	3	3	1
676527	38	2	2	164	58	21.6	126	1	84	42	5.36	5.2	0.69	1.51	3.07	9.3	15.9	4.78	53.6	5.57	0	2.64203	3	3	1
74316	61	2	5	157	55	22.3	125	1	84	41	5.57	4.81	1.34	1.85	2.78	26	47	4.4	55	6.1	1	2.00411	3	3	1
498803	47	1	3	164	62.5	23.2	125	1	84	41	4.55	3.93	0.6			12.4			79.4	5.47	0	3.3922	1	3	1
216956	43	1	3	173	71	23.7	125	1	84	41	5.28	5.54	2.61			39.6	31.8	5.05	93.6	4.91	0	3.88501	1	3	1
496650	31	2	2	170	51	17.6	124	1	84	40	4.47	4.37	1.19			10.3			72.5	5.15	0	3.83299	3	3	1
474497	34	2	3	150.5	51	22.5	124	1	84	40	5.18	3.68	0.81			12.5		3.55	57.8	5.06	0	2.64476	3	3	1
303542	36	2	8	162	55.5	21.1	124	1	84	40	5.3	2.98	0.69			96		5.4	36.2	5	0	2.20123	3	3	1
89718	33	1	3	165.5	71	25.9	122	1	84	38	4.34	5.52	6.8			15.1	28.2	5.28	94.3	5.09	0	5.04038	3	3	1
355190	42	2	3	158	55	22	122	1	84	38	3.89	3.26	0.52	1.28	1.78	12.2		2.1	46.8	4.7	0	3.90418	3	3	1
509497	37	2	5	168	65	23	119	1	84	35	4.59	4.7	1.2	1.14	2.71	17	16	5.66	66	5.6	1	2.987	3	3	1
656784	47	2	2	169	77	27	118	1	84	34	4.05	4	0.72	1.26	2.29	14.8		4.4	62.8	5.25	0	4.9692	3	3	1
200168	28	2	3	159	54	21.4	118	1	84	34	5.08	4.48	0.55			12.9		3.59	58.1	4.7	0	2.23682	3	3	1
129711	42	2	3	155	64	26.6	114	1	84	30	5.56	4.88	1.57	0.97	3.06	32.7		4.44	56.7	5.16	0	2.00684	3	3	1
506016	46	1	9	173.5	77.5	25.7	113	1	84	29	5.17	5.28	1.12	1.08	3.56	20.4	18.9	4.57	96.5	4.9	0	3.9781	3	3	1
583995	28	1	8	175.7	70.9	23	112	1	84	28	5	5.49	0.7			29		5.5	74.8	5.6	1	2.05065	3	3	1
116604	36	2	2	153	52	22.1	112	1	84	28	4.99	5.34	0.62			8.6			55.3	5.56	0	2.06982	3	3	1
7449	37	2	3	150	64.5	28.7	112	1	84	28	4.47	4.63	1.77			12.3		3.3	53.7	5.5	0	2.11088	3	3	1
154157	58	1	9	174.7	78.6	25.8	107	1	84	23	4.99	5.76	3.13	0.94	3.07	27.2		4.52	110.9	5.81	1	2.89391	1	3	1
475151	49	1	5	168	86	30.5	104	1	84	20	5.05	6	1.1	1.27	3.71	24	19	6.48	99	5.4	0	3.15674	3	3	1
130312	31	2	3	159	57.5	22.7	161	1	83	78	3.73	5.49	0.67	1.33	3.67	9.7		3.7	50.9	5.2	0	4.40794	3	3	1
336055	35	1	4	166.5	57.4	20.7	150	1	83	67	4.44	5.29	0.97	1.48	2.84	11.4		4.25	104.2	3.99	0	3.06913	1	3	1
125156	63	1	3	164	64	23.8	142	1	83	59	5.47	4.32	1.44	1.1	2.63	17.2		4.66	76.6	6.41	1	2.08898	3	3	1
155632	45	2	3	161	84.5	32.6	139	1	83	56	5.28					30				5.24	0	2.02327	3	3	1
627107	34	1	13	174	89	29.4	139	1	83	56	4.85	4.51	2.96	1.06	2.53	37.6		4.97	71.2	4.46	0	2.01506	3	3	1
417926	48	1	3	169.5	72.5	25.2	137	1	83	54	4.19	5.42	1.43			30.8	23.9	4.42	70	5	0	4.41342	3	3	1
171698	34	2	3	173.5	84	27.9	133	1	83	50	5.15	7.16	1.56			17.5	21.9	4.07	54.2	5.46	0	2.55715	3	3	1
489959	32	1	3	175.5	89.5	29.1	131	1	83	48	4.92	4.42	1.88	0.88	2.59	73.7		6.55	71.4	5.93	1	3.89322	3	3	1
503196	40	2	2	149	50	22.5	131	1	83	48	4.93	4.97	1.14	1.44	2.9	16.9		2.87	48	5.06	0	4.11773	3	3	1
669177	32	1	5	181	82	25	129	1	83	46	5.4	5.5	2.2	1.58	3.16	16	17	6.89	84	6	1	2.90212	3	3	1
106748	54	1	5	180	80.2	24.8	129	1	83	46	4.85	3.8	1.5	1.22	2.35	44	30	5.99	102	5.7	1	4.0219	1	3	1
326842	54	2	3	151.5	71.5	31.2	129	1	83	46	5.02	5.24	1.36	1.3	2.93	35.2	25.5	5.15	66.1	5.19	0	3.97262	3	3	1
325995	51	2	3	155.5	61.5	25.4	128	1	83	45	5.02	4.69	0.78	1.4	2.82	11		6.9	48.7	6.8	1	2.99247	3	3	1
276724	34	2	3	164	60.5	22.5	128	1	83	45	3.99	4.2	1.1	1.22	2.35	27.5	30	3.99	49.1	4.87	0	4.96099	3	3	1
85420	45	1	5	168.5	89.5	31.5	127	1	83	44	5.5	4.3	3.8	1.3	2.53	70	37	4.89	91	5.7	1	2.07529	1	3	1
478653	32	1	3	185.5	86	25	127	1	83	44	4.6	4.92	1.21			10.8		5.65	77.9	5.25	0	3.12389	3	3	1
469350	47	2	3	157	52.5	21.3	127	1	83	44	4.1	3.46	0.65	1.22	1.75	9.6	19.3	4.37	50.4	5.1	0	2.02327	3	3	1
20834	45	2	3	158.5	54	21.5	127	1	83	44	4.52	4.83	0.53	1.45	2.94	12		4.7	53.4	4.5	0	5.16359	3	3	1
312202	51	2	5	155	63	26.1	126	1	83	43	4.03	4.6	1.6	1.34	2.62	40	39	4.79	57	5.4	0	3.04997	3	3	1
80061	42	2	3	162	66	25.1	125	1	83	42	5.28					46.3				5.3	0	2.00411	3	3	1
31463	28	1	3	173.5	99	32.9	125	1	83	42	5.42	5.96	2.34	1.34	3.42	38.4		4.71	93.8	5.21	0	2.09719	3	3	1
220083	34	2	3	164.5	60.5	22.4	123	1	83	40	4.63	4.7	0.88			10.7				5.51	0	3.96715	3	3	1
231034	33	1	3	182.5	73	21.9	123	1	83	40	4.8	6.53	0.68	1.79	4.65	10.3	13.6	5.04	68.2	5.27	0	2.01506	3	3	1
216646	35	1	3	168.5	77.5	27.3	122	1	83	39	4.7	5.98	4.14			79.6		4	80.1	5.8	1	3.14031	3	3	1
602889	58	2	2	158	56	22.4	122	1	83	39	4.79	5.37	1.51	1.49	2.95	16.8		5.04	57.9	5.2	0	3.02533	3	3	1
483739	53	2	5	163	56	21.1	121	1	83	38	5.2	5.2	1.3	1.45	3.06	12	18	6.5	83	5.4	0	2.78713	3	3	1
97018	47	2	3	159	73.5	29.1	120	1	83	37	5.35	5.84	2.15			40.6	31.1	3.68	58	5.27	0	3.84668	3	3	1
56620	39	2	3	164	72.5	27	119	1	83	36	4.51	4.12	3.16			32.5		2.78	66.6	5.7	1	3.07734	3	3	1
17559	50	2	3	159.5	52	20.4	119	1	83	36	4.03	3.29	0.76			10.9		3.04	47.3	4.1	0	2.94593	3	3	1
678754	43	1	3	171.5	60	20.4	118	1	83	35	4.25	5.33	1.43	1.34	3.25	25		5.66	92	6.2	1	4.81314	3	3	1
559969	37	1	3	172	73.5	24.8	118	1	83	35	4	6	1	1	3	36	25	6	87	6.1	1	3.12115	3	3	1
400424	43	1	8	169	60.5	21.2	118	1	83	35	4.9	4.74	2.59			22		3.6	80	5.45	0	4.63792	1	3	1
507252	38	1	5	176	64	20.7	118	1	83	35	5.33	4.9	1.1			13	26	5	94	5.4	0	3.70431	3	3	1
662384	37	1	3	173	95	31.7	118	1	83	35	4.41	4.68	2.92			87.1		4.91	72.7	5.16	0	3.20329	3	3	1
393889	34	2	3	167.5	63	22.5	118	1	83	35	4.66	4.36	0.71			10.5		4.93	53.1	4.18	0	3.16769	3	3	1
600207	35	2	8	161	62	23.9	117	1	83	34	4.6	3.82	1.56	0.83	2.21	8		4.6	67.1	4.75	0	5.03217	3	3	1
199488	44	1	3	171	81.5	27.9	117	1	83	34	4.82	3.81	1.85			24.4	21	5.62	86.1	4.7	0	2.91307	3	3	1
633324	49	1	8	162	61.8	23.5	116	1	83	33	5.28	5.33	0.93	1.65	3.33	13	24.2	4	74	5.38	0	2.04791	1	3	1
256333	36	2	3	158.5	46.5	18.5	115	1	83	32	4.84	3.9	0.7			12.3	20.2	3.31	63.8	4.73	0	3.88501	3	3	1
441539	35	2	3	160.5	60	23.3	115	1	83	32	4.97	5.25	0.68			43.6		4.5	51.5	4.7	0	2.77892	3	3	1
305487	30	2	3	159	65.5	25.9	114	1	83	31	4.57	4.6	0.61			16		3.67	51.1	4.64	0	2.18754	3	3	1
351695	56	2	3	154.5	63	26.4	113	1	83	30	5.11	5.38	4.35			47.6	36.1	3.57	51.4	5.24	0	2.11362	3	3	1
504496	42	1	3	175	76.5	25	113	1	83	30	4.56	4.37	2.55			31.8			93.1	4.93	0	3.50719	1	3	1
245691	32	2	8	156.4	55.6	22.7	111	1	83	28	5.3	4.62	0.49	1.59	2.56	12.7	19.2	4.3	58.3	4.95	0	2.08898	3	3	1
133375	44	2	5	162	63	24	110	1	83	27	5.21	4.3	1.5	1.23	2.56	17	21	5.09	83	5.5	0	3.78645	3	3	1
97276	59	1	3	167.5	84.5	30.1	109	1	83	26	5.48	6.04	2.86	0.95	3.26	22.7	26.3	5.51	56.1	5.86	1	2.77892	1	3	1
602878	37	2	5	160	48	18.8	106	1	83	23	4.93	4.9	1.2	1.32	3.4	14	29	5.03	72	5.8	1	3.97262	3	3	1
302913	33	1	3	168.5	69.5	24.5	105	1	83	22	3.73	3.53	0.77			15.6	19	4.61	77.3	4.68	0	3.98905	3	3	1
507794	42	1	5	166.5	83.5	30.1	103	1	83	20	4.64	5.11	2.23	1.05	2.98	47		5.33	65	6.6	1	4.87064	1	3	1
141394	47	2	2	163	56	21.1	102	1	83	19	4.77	4.5	0.78	1.18	2.97	11.4		3.85	63.5	4.43	0	3.99179	3	3	1
492043	37	2	3	163	63.5	23.9	155	1	82	73	5.31	4.11	1.72			17		3.03	45	5.82	1	4.9911	3	3	1
147644	39	2	3	158	72.1	28.9	146	1	82	64	5.07	3.98	1.81			10		3.31	52.8	4.7	0	2.0397	3	3	1
52621	61	2	8	152	67.5	29.2	144	1	82	62	4.6	4.41	0.66	1.48	2.22	25	29	4.8	54	5	0	2.13005	3	3	1
198668	52	2	8	159.5	54.4	21.4	143	1	82	61	5.2	4.32	1.72	1.31	2.9	11.2	23.9	5.17	62.6	5.23	0	2.01232	3	3	1
144859	57	2	3	158.5	77	30.65	140	1	82	58	5.2	7.76	1.39			31		4.36	67	5.65	1	4.77207	3	3	1
103372	47	2	3	158.5	53	21.1	138	1	82	56	4.58	4.24	0.65			10.1			61.9	4.73	0	4.01369	3	3	1
470383	59	2	2	162	72	27.4	134	1	82	52	4.76	5.99	1.6	1.17	3.66	27.6	35.7	3.77	50.8	5.91	1	2.05613	3	3	1
428743	31	2	3	159.5	52	20.4	133	1	82	51	5.34	5.71	2.07			19.5		4.95	59.5	5.82	1	3.99179	3	3	1
246111	36	2	10	160	52.1	20.4	133	1	82	51	4.56	5.36	1.1	1.64	2.04	16		4.1	84	4.96	0	2.04791	3	3	1
603872	35	1	13	170	76	26.3	133	1	82	51	5.37	4.76	1.35			178.8	68.3	5.05	87.1	4.9	0	2.20123	3	3	1
389122	33	1	13	171	67.5	23.1	132	1	82	50	5.28	5.05	4.32	1.08	2.99	34.8		3.88	83.8	5.3	0	2.08624	3	3	1
592365	43	2	3	153	50.5	21.6	132	1	82	50	4.95	4.95	0.65			17	24.7	3.29	46.5	4.9	0	2.18754	3	3	1
412882	44	1	3	166.5	65	23.4	128	1	82	46	4.3	5.08	2.09	1.1	3.28	27.4		3.86	73.4	5.2	0	4.40794	3	3	1
563910	46	1	9	183.5	81.9	24.3	128	1	82	46	5.39	5.82	4.62	0.81	3.58	30		5.66	82.5	5.1	0	3.95893	1	3	1
338118	38	2	9	155.5	63.5	26.3	128	1	82	46	4.47	6.15	1.79	1.27	4.22	11	18.5	2.75	46.4	5	0	2.75702	3	3	1
79594	30	2	3	160.5	44	17.1	128	1	82	46	3.51	4.5	0.69	1.65	2.59	8.5		4.01	64.6	4.94	0	3.41136	3	3	1
468234	52	1	5	171	77	26.3	128	1	82	46	5.25	5.2	1.5	1.42	2.85	27	33	4.37	79	4.7	0	2.89665	1	3	1
675366	54	1	5	170	62.2	21.5	127	1	82	45	4.38	5.1	1.2	1.35	3.45	20	23	7.52	116	4.8	0	3.96715	1	3	1
348783	46	2	3	166.5	65.5	23.6	127	1	82	45	4.6	5.22	0.9	1.51	3.24	9.2		3.02	59.5	4.54	0	4.15058	3	3	1
401445	37	2	3	157	49	19.9	126	1	82	44	4.91	4.9	0.89			55.6		3.95	61.8	5.33	0	2.16838	3	3	1
549176	36	1	3	177	73.5	23.5	124	1	82	42	5.28	4.29	1.65			17.4		3.73	73.5	5.32	0	3.78645	1	3	1
560736	57	2	5	163	51.8	19.5	123	1	82	41	5.01	5.3	0.75	1.71	3.04	11	20	3.66	66	5.5	0	4.08214	3	3	1
535727	53	2	3	159.5	56	22	123	1	82	41	3.72	5.34	2.34			16.9		6.09	63.8	4.3	0	4.79945	3	3	1
149178	42	1	2	184	76	22.4	122	1	82	40	5.32	3.68	0.75			26.8		3.26	89.2	5.6	1	4.75017	3	3	1
37335	39	2	5	162	56	21.3	122	1	82	40	5	4.8	1.7	1.28	2.08	12		3.62	61	5.4	0	2.5681	3	3	1
92425	33	2	5	162	52	19.8	122	1	82	40	4.08	4.3	0.5			12		2.68	69	4.8	0	3.04175	3	3	1
620102	47	1	7	175.5	84.5	27.4	122	1	82	40	4.8	4.38	1.33	0.85	2.47	40		5	96.7	4.6	0	2.01232	3	3	1
631799	51	2	5	161	65	25.1	121	1	82	39	5.59	6.1	0.8	1.43	3.79	31		4.66	72	5.5	0	3.18686	3	3	1
296671	67	2	3	161	69.5	26.8	121	1	82	39	4.72	5.01	0.99	1.56	2.43	16.3	24	7.28	64.1	4.67	0	3.02533	3	3	1
186360	40	1	3	187	79	22.6	121	1	82	39	4.67	5.83	4.03			30.3		5.13	66.4	4.14	0	2.0616	1	3	1
327810	45	2	8	160.6	59.8	23.2	119	1	82	37	5.4	3.66	0.56			12	21	2.6	38	4.84	0	4.69268	3	3	1
574913	43	2	8	159	59	23.3	119	1	82	37	4.8	4.93	1.26			33		4.3	66.3	4.61	0	3.98357	3	3	1
635044	53	1	3	179	72	22.5	117	1	82	35	5.39	6.03	1.71	0.91	3.9	26.3		6.84	73	5.8	1	4	1	3	1
342862	63	2	3	156.5	61	24.9	117	1	82	35	4.71	4.84	1.45			14.8	20.9		65.5	4.8	0	2.14921	3	3	1
572241	41	2	3	161.5	60	23	116	1	82	34	5.36	3.99	1.03			12.7		3.93	56.4	4.92	0	2.25051	3	3	1
222467	32	2	3	147.5	43	19.8	116	1	82	34	4.54	3.18	0.78			7.7		2.59	59.8	4.8	0	3.15948	3	3	1
408226	27	2	3	151	39	17.1	115	1	82	33	4.88	3.32	1.12	1.06	1.76	11.4				5.87	1	2.10541	3	3	1
633171	37	1	2	175	69	22.5	115	1	82	33	4.46	4.7	2.71			12.5	19.2		73	5.36	0	3.58932	3	3	1
582523	43	1	3	166.5	65.5	23.6	113	1	82	31	3.68	4.22	1.59	1.22	2.13	54.4		4.31	71.1	5.46	0	2.97057	1	3	1
508557	45	1	8	160.6	88	34.1	113	1	82	31	4.8	5.42	2.28			37		5.1	86.2	5.02	0	4.29021	3	3	1
667636	48	2	3	163	53.5	20.1	113	1	82	31	4.86	4.82	0.57	1.15	2.82	6.4	16.8	4.18	59.2	4.9	0	3.01711	3	3	1
55716	34	1	3	175	58	18.9	112	1	82	30	4.84	3.52	0.7	1.52	1.75	27.1	31.4	5.41	72.4	5.1	0	3.03628	3	3	1
347973	40	1	8	164	65	24.2	110	1	82	28	5.36	5.43	0.89			40		3.6	60.5	5.6	1	2.51608	3	3	1
426915	37	1	3	173.5	80.5	26.7	109	1	82	27	4.36	4.25	0.79			30.5		4.16	76.8	5.5	0	4.17248	3	3	1
599794	46	1	3	180	62.5	19.3	109	1	82	27	3.81	4.65	1.48			30.8	24.1		71.6	4.6	0	4.21629	3	3	1
601871	41	2	3	160	43.5	17	102	1	82	20	4.07	4.68	0.97	1.26	2.91	13.1	19.4	4.47	48.9	4.58	0	4.4846	3	3	1
581096	67	2	3	157	51	20.7	162	1	81	81	4.61	5.35	1.09	1.79	2.99	14.4	22.4		55.4	4.99	0	2.11088	3	3	1
569115	39	1	3	181	95	29	153	1	81	72	4.5	4.66	1.49	1.12	2.94	38.2		4.94	69.7	6	1	4.19713	3	3	1
551854	34	1	11	171.5	94.4	32.1	153	1	81	72	4.99	3.96	1.37			63	32	5.81	84.3	5.55	0	3.08556	2	3	1
265121	32	1	3	171	90.5	30.9	146	1	81	65	3.49	4.8	3.12			55.6		3.31	65.6	4.2	0	5.24846	3	3	1
331681	41	2	3	162.5	49.5	18.7	138	1	81	57	5.21	3.89	1.11	1.55	2.02	11.4	13.2	6.07	61.2	5.57	0	2.00684	3	3	1
400843	55	2	8	157	55.5	22.5	138	1	81	57	5.1	4.5	0.88	1.47	2.45	16		3.5	47.1	4.88	0	5.05955	3	3	1
196575	41	2	3	158	56.5	22.6	138	1	81	57	3.8	4.98	0.79			15.1		3.73	57.4	4.45	0	2.05065	3	3	1
199671	35	1	5	169	70	24.5	137	1	81	56	5.12	5	2.5			28	19	5	74	5.7	1	3.70157	1	3	1
49817	51	2	3	161.5	61	23.3	133	1	81	52	4.71	5.23	0.58			19.7	27.9	5.19	69	5.33	0	3.70431	3	3	1
313611	53	2	3	151.5	49.5	21.6	133	1	81	52	4.44	4.97	0.62	1.46	3.38	13		5.1	57.8	5.1	0	4.40794	3	3	1
460898	29	2	3	157.5	39.5	15.9	133	1	81	52	4.43	3.63	0.92			8.6		2.91	54.6	4.8	0	2.05886	3	3	1
445140	43	1	13	174.5	67.2	22.1	133	1	81	52	5.44	4.76	2.82	1.05	1.9	21.5		4.42	81.4	4.6	0	3.0308	1	3	1
295486	66	2	3	160	58	22.7	132	1	81	51	5.53	3.89	0.83	1.26	2.12	18.8		5.47	54.2	6.4	1	2.00137	3	3	1
265878	34	2	3	168	73	25.9	132	1	81	51	4.75	3.74	1.48			70.9		3.11	51.7	5.15	0	2.22313	3	3	1
272229	39	1	3	172	81.5	27.5	132	1	81	51	3.74	5.41	1.14	1.43	3.49	30.1		5.49	96.1	4.69	0	4.01369	3	3	1
534056	30	2	2	164	46	17.1	131	1	81	50	4.51	5.67	1.6	1.48	2.96	8.6	15.7	4.87	61.9	4.78	0	3.07187	3	3	1
625594	49	1	5	173	65	21.7	130	1	81	49	5.2	4.29	0.7	1.38	2.37	176	79	5.4	78	5.3	0	2.01506	3	3	1
246676	39	1	5	165	72	26.4	128	1	81	47	4.92	5.6	2.1	1.32	3.54	101	53	4.64	86	5	0	3.38672	2	3	1
608381	30	2	3	158.5	71	28.3	128	1	81	47	4.47	4.55	0.62			12.6		3.68	45	4.94	0	3.11567	3	3	1
416694	36	1	4	164.5	70.7	26.1	128	1	81	47	4.75	4.93	1.57			27.4		5.67	77.6	4.6	0	4.57769	3	3	1
482855	34	2	3	161	73	28.2	127	1	81	46	4.4	4.26	0.83			11.9		3.87	50.8	6.3	1	4.15606	3	3	1
261037	50	2	5	164	57	21.2	126	1	81	45	5.4	5.1	0.58	1.57	3.12	30		4.5	46	5.7	1	2.16564	3	3	1
408323	50	1	13	173	69.5	23.2	126	1	81	45	5	4.52	1.08	1.33	2.93	13		4.5	75.7	5.7	1	2.70226	3	3	1
323079	59	1	3	188.5	95.9	27	124	1	81	43	4.59	6.69	2.91	1.35	3.89	25		5.85	91.5	5.52	0	2.35181	1	3	1
32477	33	1	3	178	68.5	21.6	123	1	81	42	4.01	3.18	1.32	0.82	1.66	15.9		4.84	76.2	5.49	0	4.03012	3	3	1
623657	66	2	3	150	65.5	29.1	123	1	81	42	4.96	6.41	2.67	1.71	3.36	46.3	20.4	8.21	66	4.9	0	3.95346	3	3	1
636998	37	1	2	181	68	20.8	123	1	81	42	3.97	4.34	1			24.1	16.1		82.8	4.65	0	2.99247	3	3	1
79290	33	1	5	168	79	28	122	1	81	41	4.91	7	2.7			79	55	6.98	91	6.1	1	4.54483	1	3	1
264024	42	1	3	176.5	95	30.5	122	1	81	41	5.2	5.47	4.17	0.91	2.77	39.4		5.65	81	5.7	1	2.09719	1	3	1
117312	47	2	8	168.5	69.5	24.5	122	1	81	41	4.9	4.69	1.59	1.31		28	26	4.3	59.5	5.52	0	4.4052	3	3	1
214006	48	2	5	161	57	22	122	1	81	41	4.93	3.4	0.5	1.29	1.99	11	18	3.13	63	5.4	0	3.70705	3	3	1
15135	43	2	3	162	56	21.3	121	1	81	40	5.41	3.93	0.73			21		4.25	54.6	5.39	0	3.02533	3	3	1
149007	44	2	3	164	57	21.2	121	1	81	40	4.83					13.7				5.2	0	2.00411	3	3	1
485883	39	2	8	156	45	18.5	121	1	81	40	4.9	3.36	1.05	1.48	1.8	13		3.7	50.8	5.19	0	5.12799	3	3	1
237409	37	1	5	172.5	89.5	30.1	120	1	81	39	4.79	5.58	1.25	1.21	3.05	78	41	3.8	72	4.7	0	3.96715	3	3	1
197791	33	1	10	169	68.6	24	119	1	81	38	5.18	5.01	1.42			33		5.2	66	5.54	0	4.04654	3	3	1
564248	57	2	8	167	60.5	21.7	119	1	81	38	5.51	6.21	1.55	1.91	4.17	22		4.18	46.1	5.24	0	2.1848	3	3	1
64677	44	2	3	160.5	51	19.8	118	1	81	37	4.53	4.17	0.43	1.47	2.29	10.4	14.3	4.04	53.6	5.22	0	2.09172	3	3	1
36554	59	1	3	176.5	79	25.4	118	1	81	37	4.35	4.27	1			17.3		4.47	81.4	4.9	0	2.94593	1	3	1
215097	37	2	2	157	44	17.9	117	1	81	36	3.62	5.03	1.07	1.34	3.21	14.3		4.25	58.8	4.6	0	3.91239	3	3	1
119270	66	2	8	161	53	20.4	116	1	81	35	5.2	5.73	0.92			15.6		5.8	74.2	5.26	0	2.01232	3	3	1
108612	62	2	8	158.5	58.9	23.4	115	1	81	34	4.9	5.77	1.55	1.57	3.03	11.8		5.4	56.7	5.33	0	2.35455	3	3	1
363415	32	2	5	153	48	20.5	115	1	81	34	4.16	6	1	1.6	3.75	16	24	2.2	58	5	0	2.88296	3	3	1
103590	37	1	5	180	73.5	22.7	115	1	81	34	4.65	5.5	1.99			47	32	3.43	77	4.9	0	4.82957	1	3	1
20393	39	2	2	171	89	30.4	115	1	81	34	3.97	3.82	1.86			11.4	17.1	3.78	66.2	4.5	0	4.71458	3	3	1
167250	33	2	8	159	54	21.4	113	1	81	32	5.13	4.02	0.82	1.37	2.29	9.1		5.4	62.4	5.14	0	2.56537	3	3	1
541732	51	2	8	166.5	64	23.1	112	1	81	31	5	4.95	0.6	1.75	2.6	20		4.5	58.6	5.19	0	5.0924	3	3	1
144294	52	2	8	156	62.5	25.7	110	1	81	29	5.47	4.68	1.01			12.9		7.2	58.1	5.26	0	3.01164	3	3	1
359514	43	1	4	175.5	76.7	24.9	109	1	81	28	4.76	5.63	1.28	1.2	3.5	30.5	26.5	5.37	79.9	4.55	0	2.4011	3	3	1
628966	29	2	3	161	62	23.9	108	1	81	27	4.62	3.61	0.91			16.5	20.8	4.3	56.3	6.19	1	3.8768	3	3	1
198425	31	1	13	184	76.5	22.6	106	1	81	25	5.01	4.88	1.33	1.64	2.77			4.55	79.3	5.1	0	2.87474	3	3	1
436717	41	1	3	171.5	74	25.2	102	1	81	21	4.18	6.76	1.56	1.36	4.55	69	35	5.78	80.1	4.32	0	2.94319	3	3	1
254797	39	2	3	146.5	51.5	24	101	1	81	20	4.34	5.12	1.81			12.4		2.43	57.5	4.4	0	2.77892	3	3	1
91527	58	2	3	151	62	27.2	150	1	80	70	5.29	5.03	1.31			34.3	27.3		60.4	5.34	0	4.37235	3	3	1
365042	63	2	3	159	63.5	25.1	149	1	80	69	5.02	5.32	1.13	1.74	3.36	18.9		4.27	68.5	5.25	0	2.01506	3	3	1
572768	70	2	2	149	63	28.4	145	1	80	65	4.73	5.14	1.51	1.74	2.51	21.4		4.93	65.8	5.3	0	2.5024	3	3	1
445001	53	2	3	167	59	21.2	143	1	80	63	3.96	7	0.88			17.3		5.1	61.8	5.8	1	4.02738	3	3	1
96887	41	1	5	177	71	22.7	140	1	80	60	5.19	4.5	2.3			18	18	4.31	97	5.5	0	2.88022	3	3	1
577501	30	1	3	169	78	27.3	138	1	80	58	4.73	4.96	0.61	1.22	3.08	24		5.13	89.7	5.59	0	2.98152	3	3	1
23364	27	1	3	169.5	75	26.1	136	1	80	56	5.34	3.16	0.97	1.04	1.91	37.4		4.06	91.8	5.1	0	2.43121	1	3	1
309558	27	2	5	158.5	60.5	24.1	136	1	80	56	3.79	4.68	0.76			9	21	3.27	65	4.1	0	3.99452	3	3	1
80459	48	2	3	157	51.5	20.9	134	1	80	54	4.69	6.05	1.45	1.62	3.39	9.6	16.3	2.63	45.9	4.6	0	4.00821	3	3	1
319613	59	2	3	161	63.5	24.5	133	1	80	53	5.28	4.47	0.98	1.47	2.39	14.7		5.52	56.7	5.2	0	3.94524	3	3	1
654483	34	2	5	169	60	21	132	1	80	52	4.57	5	0.8	1.4	2.8	10	17	4.46	51	4.8	0	2.05613	3	3	1
72639	35	1	3	188.5	72	20.3	131	1	80	51	4.82	3.67	0.73	1.2	2.1	24.6		6.56	79.4	5.06	0	2.85558	3	3	1
403005	47	2	5	158	51.2	20.5	130	1	80	50	4.65	4.6	0.7	1.35	2.86	18		6.19	57	4.9	0	3.03901	3	3	1
511686	42	2	3	165.5	83	30.3	130	1	80	50	4.75					10.5				4.81	0	2.00958	3	3	1
157807	39	2	13	157	80	32.5	129	1	80	49	5.22	6.86	2.23	1.18	4.49	60.9	37.1	4.44	55.9	5.4	0	3.04723	3	3	1
441902	33	2	3	176	89.5	28.9	129	1	80	49	4.15	4.56	1.19			13.2	14.5	4.21	62	5.38	0	2.00958	3	3	1
430828	45	2	3	149	56	25.2	129	1	80	49	4.61	5.29	0.95			11.6	17.3	4.07	58.3	5.26	0	4.00821	3	3	1
486416	33	2	5	160	54	21.1	128	1	80	48	5.41	3.81	0.42			12	17	3.21	51	5.2	0	4.95825	3	3	1
174250	62	1	13	180	100	30.9	127	1	80	47	5.18	6.42	2.99			29.5	21.4	6.74	98.6	6.71	1	2.46407	1	3	1
242323	47	2	10	162	63.3	24.1	127	1	80	47	4.97	4.18	1.51	1.43	2.29	14	22	3.7	61	4.84	0	2.9514	3	3	1
670734	47	2	8	153	60	25.6	125	1	80	45	5.4	4.99	0.98			23		2.5	41.7	5.4	0	4.02738	3	3	1
107760	38	1	3	174.5	65.5	21.5	125	1	80	45	4.87	5.29	0.93			16.1		3.85	90.5	5.3	0	5.27036	3	3	1
273135	49	1	2	172	94	31.8	125	1	80	45	5.07	5.63	1.64	1.09	3.16	49.3		3.99	91.8	4.8	0	4.06571	1	3	1
9072	40	1	2	179	65	20.3	124	1	80	44	4.65	4.93	2.11			30.6		3.82	70.9	5.7	1	4.06845	3	3	1
13090	46	2	3	152.5	64	27.5	124	1	80	44	5.25					14.9				5.3	0	2.00411	3	3	1
447202	34	1	3	171.5	66	22.4	124	1	80	44	5	4.22	1.09			12.5	19.3	3.88	66.8	4.86	0	2.89938	3	3	1
564415	28	1	5	175	70.8	23.1	123	1	80	43	4.96	3.87	0.71	1.25	2.18	31		3.37	68	4.8	0	4.36413	3	3	1
255410	34	1	10	178.5	100.3	31.5	123	1	80	43	5.03	4.9	2.85	1.34	1.8	40		3.9	88	4.75	0	2.26146	3	3	1
106576	39	2	3	155.5	59.5	24.6	121	1	80	41	4.9	4.92	0.76			13.9		2.93	42.1	5.06	0	4.21629	3	3	1
426632	33	2	3	159.5	54	21.2	120	1	80	40	4.63	4.44	1.17			18.3		2.95	39.4	5.3	0	2.88843	3	3	1
5880	33	1	5	171	82	28	120	1	80	40	4.24	6.3	3.6			35		4.28	87	5.2	0	3.05818	1	3	1
396399	46	1	9	175	64.1	20.9	119	1	80	39	4.92	3.35	1.5			10.8	15.4	4.2	94.3	4.4	0	3.15127	3	3	1
503261	31	2	5	165	63	23.1	118	1	80	38	5.52	4.9	0.5	1.41	2.69	14	20	2.99	61	6	1	2.89665	3	3	1
325433	52	2	3	167.5	68	24.24	116	1	80	36	5.14	3.8	0.72	1.59	2.02	12		3.36	91.3	5.63	1	2.01232	3	3	1
276204	29	2	3	160	53	20.7	116	1	80	36	4.43	4.08	0.77			8.7		4.64	62.8	4.81	0	4.15332	3	3	1
440323	67	1	2	163	61	23	116	1	80	36	4.62	4.31	3.06	0.94	2.18	23.7		5.88	86.1	4.7	0	3.02533	3	3	1
280106	59	2	2	150	55	24.4	116	1	80	36	4	5	1			20			55	4.58	0	2.25325	3	3	1
227673	27	2	2	164	54	20.1	112	1	80	32	5.56	4.21	1.26			11.6		4.91	59	6.55	1	2.03149	3	3	1
668862	40	1	2	166	66	24	112	1	80	32	3.41	4.21	1.59	0.79	2.63	34.3		3.58	71.6	5.19	0	4.07666	3	3	1
487035	54	2	3	165.5	60.5	22.1	112	1	80	32	4	7	1	1	4	21	22	4	52	5.14	0	3.91239	3	3	1
147696	31	2	8	160	70.5	27.5	111	1	80	31	5.1	3.95	1.23			16.8			52.5	5.36	0	2.45311	3	3	1
214674	29	2	3	155	61.5	25.6	111	1	80	31	4.8	4.28	1.34	1.59	2.19	14.5	16.9	3.24	57.8	5.04	0	3.06366	3	3	1
173010	27	2	8	165.4	64.6	23.6	110	1	80	30	5.1	4.4	1.11	1.1	2.41	12		3.9	59.3	5.6	1	4.00548	3	3	1
308566	33	2	2	165	97	35.6	110	1	80	30	4.35	5.19	2.47			41.1		2.97	47.8	4.5	0	3.02806	3	3	1
598702	44	1	3	168	72.5	25.7	109	1	80	29	4.06	5.06	2.54			63.2	30	3.06	54.6	5.65	1	4.00821	2	3	1
5430	42	1	5	192	104	28.2	109	1	80	29	4.53	4.8	2.5	1.26	2.65	35	36	4.88	107	5.4	0	3.96988	1	3	1
491034	30	2	5	167	53	19	100	1	80	20	5.13	3.5	1.2			11	23	3.97	63	4.8	0	3.66051	3	3	1
311718	33	1	13	178.5	91.5	28.7	146	1	79	67	4.79	4.44	1.67			62.4			73.2	5.21	0	2.987	3	3	1
605867	36	2	8	162	61.5	23.4	146	1	79	67	5.2	4.16	1.09			12		3.2	54.3	4.68	0	3.92882	3	3	1
631869	63	2	3	156	65.5	26.9	139	1	79	60	5.45	5.24	2.17	1.41	2.7	19.8		5.54	61.7	5.5	0	2.11636	3	3	1
507558	43	2	3	155	65	27.1	139	1	79	60	5.15	4.5	0.85			15		3.49	54.1	4.7	0	2.14921	3	3	1
506189	32	1	8	171	73	25	137	1	79	58	4.8	4.73	1.31			11				5.4	0	2.03149	3	3	1
656778	38	1	8	171.9	99.2	33.6	136	1	79	57	5	5.01	2.21	0.87	3.06	100		4.5	89.3	5.13	0	3.96441	3	3	1
544791	39	1	3	171	73	25	135	1	79	56	4.97	5.5	1.65	1.6	3.14	78.7	31.9		75.2	5.89	1	2.62012	1	3	1
656033	45	2	3	159	57	22.5	131	1	79	52	5.42	7.35	1.04	1.76	4.44	11.6	20.5	4.18	48.1	6.3	1	2.02327	3	3	1
317310	55	2	3	164	81.5	30.3	130	1	79	51	5.3	6.51	2.02	1.22	4.09	14.7		5.92	80.9	5.88	1	2.29432	3	3	1
498729	45	2	3	153.5	51.9	22	130	1	79	51	4.92	4.88	0.74	1.28	3.34	23.4		3.64	56.8	4.4	0	2.02875	3	3	1
413273	39	1	13	187	89.7	25.7	144	1	78	66	5.31	4.67	2.04			59.6	34.7	4.88	79.1	6.49	1	3.01711	1	3	1
428829	63	2	3	155	59.5	24.8	141	1	78	63	5.13	4.59	1.22			17.9	18.8		53.7	5.54	0	2.17933	3	3	1
71164	61	2	3	159	53.5	21.2	141	1	78	63	4.87	4.66	0.97			21.4		4.11	53.7	5.18	0	3.436	3	3	1
253268	29	1	9	170	68.4	23.7	140	1	78	62	4.76	5.27	1.38			19	19	6.82	107.4	4.8	0	3.93155	3	3	1
661334	43	1	3	168.5	66.5	23.4	139	1	78	61	5.48					24.6		4.22		5.25	0	2.81725	3	3	1
235927	42	1	3	182	101	30.5	138	1	78	60	4.72	5.13	0.61			16.4	22.6	5.66	77.7	5.19	0	2.88296	3	3	1
33998	56	2	2	157	62	25.2	138	1	78	60	3	4	1	1	2	12		3	59	5	0	4.47639	3	3	1
121580	54	2	3	157	48.5	19.6	136	1	78	58	5.49	3.75	1.03	1.63	1.87	14.3		4.11	57.3	5	0	3.35387	3	3	1
32533	38	1	3	174.5	78.5	25.8	135	1	78	57	5.52	4.5	2.61			68		6.12	77.4	5.85	1	3.7974	3	3	1
231015	32	2	5	154.5	54	22.6	135	1	78	57	5.02	4.32	0.51	1.21	2.7	9		4.22	57	4.9	0	4.36961	3	3	1
92529	31	2	3	157	40.5	16.4	135	1	78	57	4.09	4.49	0.3			19.5		5.43	58.3	4.84	0	3.15127	3	3	1
78031	32	2	3	162.5	55	20.8	135	1	78	57	4.59	4.27	1.04	1.21	2.37	17.5		3.5	60.8	4.37	0	3.75633	3	3	1
135000	54	1	9	180	70.9	21.88	134	1	78	56	4.26	5.4	1.25	1.6	3.28	24.3		4.44	72.9	5.32	0	5.02669	1	3	1
547330	50	2	3	150	46	20.4	134	1	78	56	4.22	4.93	2.6	1.1	2.57	10.5		4	49.2	4.91	0	3.79466	3	3	1
93136	45	2	5	171	55	18.8	131	1	78	53	5.5	5.05	0.52	1.73	3.01	9	15	3.8	50	5.4	0	2.00958	3	3	1
184145	36	1	3	170.5	71.5	24.6	131	1	78	53	4	3	1			24				4.74	0	2.03422	1	3	1
50920	62	2	8	157	52	21.1	130	1	78	52	5.1	5.31	0.58			12.7		4	50.2	5.19	0	2.15469	3	3	1
102476	33	1	3	160.5	56.5	21.9	130	1	78	52	5.35	4.81	0.66			14.4		6.85	70.2	5.03	0	2.16838	3	3	1
336730	67	1	3	175	78	25.5	156	1	77	79	4.99	5.4	3.42			15.5		6.22	98.4	6	1	4.85695	3	3	1
179049	53	2	3	156	59	24.24	155	1	77	78	4.57	5.01	0.55	1.96	2.77	21.5		4.57	53.4	5.58	0	2.0178	3	3	1
147766	65	2	3	154	69	29.1	140	1	77	63	4.42	5.72	2.2			32.2		5.12	75.8	5.83	1	3.99179	3	3	1
624359	51	2	3	154.5	52	21.8	137	1	77	60	4.19	4.84	0.3	1.63	2.85	10.8		5.05	52.1	4.9	0	3.78919	3	3	1
304746	34	2	3	157.5	57	23	137	1	77	60	4.79	4.83	1.06			10.8		3.04	70.4	4.5	0	2.85832	3	3	1
367772	45	2	3	156.5	57.5	23.5	137	1	77	60	4.43	4.36	0.54	1	2.93	17.5		4.42	46.5	4.24	0	3.92608	3	3	1
464353	58	2	3	156	51	21	136	1	77	59	5.12	5.2	1.98	1.32	3.26	42.5		5.74	54.1	5.66	1	5.07324	3	3	1
300008	34	1	3	174	69	22.8	136	1	77	59	5.01	4.35	1.07	1.39	2.55	12.4		4.35	85.1	5.45	0	2.15195	3	3	1
342003	47	2	3	167.5	61	21.7	136	1	77	59	5.35					12.4				5	0	2.00137	3	3	1
27882	34	1	3	171.5	75.5	25.7	136	1	77	59	5.38	4.73	2.05	0.67	2.76	18.7		3.52	102.7	4.97	0	2.80903	2	3	1
378066	37	1	10	174	71	23.5	135	1	77	58	5.06	5.23	3.49	1.37	1.73	18		4.5	72	5.59	0	2.07255	3	3	1
574651	37	1	13	176	67.9	21.9	135	1	77	58	5.3	5.28	1.14	1.34	3.64	50.3		5.59	71.5	5.52	0	2.41478	3	3	1
343334	33	2	8	157.9	67.3	27	135	1	77	58	5.3	5.55	1.03	1.14	3.03	70		4.6	57.84	4.8	0	2.24778	3	3	1
613780	65	2	8	154	62.5	26.4	134	1	77	57	5.4	4.15	2.29	0.98	2.15	14		4.6	62.4	5.22	0	3.52088	3	3	1
668132	33	2	3	162.5	75.5	28.6	133	1	77	56	4.76	4.81	2.28	1.03	2.57	33.7		3.19	63.9	4.43	0	2.11636	3	3	1
189140	29	2	3	153	45.5	19.4	132	1	77	55	5.44	3.57	0.56			11.2		4.79	55.8	5.45	0	4.02738	3	3	1
201286	59	2	3	169.5	62.5	21.8	132	1	77	55	5.35	6.71	1.51			15.8			54	5.03	0	2.05065	3	3	1
323602	38	1	5	177.5	75	23.8	132	1	77	55	4.79	4.7	2.23	1.17	2.66	36		5.81	89	5	0	4.36961	3	3	1
534260	36	1	3	175.5	61	19.8	132	1	77	55	4.87	4.72	1.68	1.01	2.91	26.4		4.39	64.8	4.9	0	3.00342	3	3	1
45886	54	2	3	150	51.5	22.9	132	1	77	55	4.61	5	1.37	1.43	2.73	20.9	25.5	5.11	46.9	4.7	0	2.03422	3	3	1
672847	56	1	8	165	67	24.6	131	1	77	54	5.47	5.34	2.92	1.53	3.21	33.2	27.4	4.9	100	5.44	0	2.04791	3	3	1
72601	72	2	8	150	63.5	28.2	146	1	76	70	5.4	6.92	1.03		4.63	51	30		74.2	5.64	1	3.72074	3	3	1
159222	68	2	2	160	76	29.7	143	1	76	67	4.02	5.21	3.24	0.91	2.62	32.3		5	54	6.21	1	2.51335	3	3	1
54517	37	1	5	172	72	24.3	143	1	76	67	5.18	4.3	3.3	1.32	2.17	20	21	5.16	76	5.8	1	3.38672	1	3	1
75169	25	1	5	164	77	28.6	139	1	76	63	4.28	4.9	0.4	1.28	3.16	21	22	3.62	92	5.4	0	4.32307	3	3	1
93392	46	1	8	168	61.5	21.8	135	1	76	59	5	4.95	1.64	1.25	3.06	21		5.6	83.9	4.9	0	2.06982	3	3	1
8018	42	1	5	175	72	23.5	135	1	76	59	4.93	4	0.8	1.12	2.46	28	23	5.49	96	4.7	0	4.05749	3	3	1
501342	64	2	3	157.5	55.5	22.4	134	1	76	58	4.87	4.96	0.95	1.44	2.75	15.7		5.78	76.4	5	0	2.98973	3	3	1
64641	40	1	5	173	81	27.1	132	1	76	56	4.79	3.7	0.9	1.19	2.19	26	26	5.11	86	6	1	2.97331	3	3	1
305887	46	2	3	161.5	59.7	22.9	132	1	76	56	5.08	5.58	1.64	1.64	3.39	10.5		4.76	54.8	5.23	0	3.03901	3	3	1
332579	35	1	9	168	72.3	25.6	132	1	76	56	5.25	4.87	2.38			27.9	18.6	4.74	87.2	5.1	0	3.98084	1	3	1
144040	30	2	5	173	75	25.1	131	1	76	55	4.84	4.2	0.6	0.95	2.95	15	20	4.18	60	5.2	0	3.97262	3	3	1
341239	29	1	3	170.5	75.5	26	130	1	76	54	4.84	3.94	2.47			39.3			81	4.72	0	2.31896	3	3	1
93676	25	1	9	168.5	81.7	28.8	138	1	75	63	5.47	6.94	1.16			12.3			70.1	5.96	1	3.03354	3	3	1
494298	59	2	5	156	65	26.7	136	1	75	61	4.84	5.4	0.7	1.33	3.29	15	18	6.44	58	5.1	0	3.03628	3	3	1
187168	33	1	3	178.5	76.5	24	136	1	75	61	4.91	4.89	1.18	1.36	2.83	15.4		5.15	85.4	5	0	3.98631	3	3	1
431385	59	1	3	165	58	21.3	133	1	75	58	5.19	4.6	1.65			23.2		4.89	66.8	5.3	0	2.94319	2	3	1
35483	44	2	3	154.5	66.5	27.9	131	1	75	56	5.41					17				5.7	1	2.00684	3	3	1
322154	29	1	9	178.6	80.4	25.2	131	1	75	56	4.17	4.92	1.34			48.2	29.8	4.49	85.2	5.2	0	4.94182	3	3	1
336355	65	2	8	160.6	63.3	24.5	131	1	75	56	4.8	4.74	1.06			11.1	43.2	4	55.4	4.85	0	3.37851	3	3	1
129990	30	1	3	177.5	81.5	25.9	131	1	75	56	5.13	3.34	0.87			22.6			72.3	4.78	0	3.0308	3	3	1
404987	36	1	9	170.5	70.2	24.1	130	1	75	55	4.68	4.96	0.63	1.18	2.77	11.8	17.3	4.85	83.3	4.76	0	4.65435	3	3	1
226238	38	1	9	168.5	74.1	26.1	135	1	74	61	4.56	4.97	2.54	0.99	2.74	61.3		4.47	82.2	5.14	0	2.94867	3	3	1
457707	59	2	3	151	53	23.2	135	1	74	61	4.81	4.27	1.67			19.1		5.51	56.9	4.8	0	2.23135	3	3	1
309678	33	1	3	166.5	64.5	23.3	133	1	74	59	4.8	6.39	2.27			98.7	66.7	2.81	91.1	5.4	0	2.16564	3	3	1
253011	61	2	3	154	48	20.2	133	1	74	59	4.81	6.28	1.54	1.79	3.53	8.1		3.1	46.3	5.2	0	2.00137	3	3	1
148051	31	1	8	170	75.5	26.1	131	1	74	57	4.8	5.12	2.98	1.34	2.97	37.6		4.9	81.1	4.96	0	2.05065	3	3	1
405149	45	2	2	165	65	23.88	130	1	74	56	4.19	4.4	0.8	1.83	2.53	42.3		5.15	66.3	4.81	0	3.7974	3	3	1
219125	26	1	5	174	71	23.5	141	1	73	68	4.98	4	0.6	1.63	2.19	9		3.84	84	4.9	0	4.13963	3	3	1
184574	33	1	4	170.5	75.8	26.1	140	1	73	67	4.9	3.3	1.76			28.7		4.24	82.5	4.99	0	3.01164	3	3	1
306332	49	2	13	153	53	22.6	139	1	73	66	4.78	5.07	0.88	2.29	2.6	11.8	20.3	5.29	46.4	4.75	0	2.99247	3	3	1
575285	36	2	3	163.5	107.5	40.2	138	1	73	65	4.99	4.76	2.04			26.6		2.88	59.6	5.19	0	3.07461	3	3	1
282198	34	2	4	166	63.6	23.1	132	1	73	59	4.89	5.57	0.68			11.5	16.6	3.3	75.4	6	1	5.09514	3	3	1
422141	50	2	5	151	50	21.8	131	1	73	58	4.73	6.9	0.8	1.47	5.19	20	24	4.25	71	6.2	1	3.04997	3	3	1
103972	50	2	5	161	49	18.9	144	1	72	72	4.6	5.1	0.8	1.82	2.55	9	14	3.03	46	4.7	0	4.82683	3	3	1
401801	33	2	8	159.4	55	21.6	135	1	72	63	4.8	5.17	1	1.2	3.03	23		3.5	61	4.62	0	3.96167	3	3	1
53645	45	1	4	170.5	87.1	30	132	1	72	60	5.45	6.43	3.01			73.8				5.5	0	4.96646	3	3	1
240778	33	1	13	181.5	69	20.9	132	1	72	60	5.28	3.59	0.8	1.36	1.96	15.6		4.96	73.7	5.4	0	3.04723	3	3	1
264018	34	2	8	152	45.5	19.7	132	1	72	60	5.2	4.29	0.74	1.42	2.11	25	27	4	54.1	5.2	0	3.20055	3	3	1
621603	56	2	3	158.5	63	25.1	132	1	72	60	5.01	5.4	0.88			38.5		3.69	50.1	4.74	0	2.07255	3	3	1
604123	32	1	5	167	62	22.2	130	1	72	58	4.62	4.6	0.9	1.64	2.36	15	16	5.03	76	5.1	0	4.84052	3	3	1
678917	34	1	3	179	92.5	28.9	136	1	71	65	5.48	4.41	1.68	0.84	2.54	49.3		6.34	89.8	6.5	1	3.0089	3	3	1
419342	56	2	8	159.5	53.5	21	136	1	71	65	5.4	4.61	1.95	1.17	2.36	19		4.99	47.3	6.04	1	4.32033	3	3	1
123176	35	2	8	158	59.5	23.8	134	1	71	63	5.38	4.25	1.32			9.7		3.4	45.4	4.9	0	2.01506	3	3	1
543890	44	2	8	167	76	27.3	133	1	71	62	5	4.21	1.84			25.6	23.5	4.4	66	4.85	0	2.97604	3	3	1
92853	35	2	8	157.5	47.5	19.1	131	1	71	60	5.4	4.5	0.85	1.2	2.42	14		2.9	50.6	5.29	0	5.03491	3	3	1
84287	44	2	3	155	55.5	23.1	131	1	71	60	4.98	5.41	0.75			10.5	12.7	6.91	74.6	4	0	2.05886	3	3	1
557044	37	2	3	162.5	65.5	24.8	138	1	70	68	4.72	5.64	2.41			17.1	15.1	2.91	56.5	5.59	0	2.2423	3	3	1
107822	28	1	9	174.3	61	20.1	135	1	70	65	4.91	3.08	0.8			12.9		4.63	76.9	4.96	0	2.55715	3	3	1
651862	53	1	9	162	71.1	27.1	133	1	70	63	5.29	6.49	4.43	1.13	3.4	42.5	30.5	4.2	89.1	6.51	1	3.94798	1	3	1
376278	44	2	5	158	56	22.4	132	1	70	62	4.47	4.4	1.1	1.17	2.76	9	18	2.74	66	4.6	0	3.98357	3	3	1
119425	34	1	5	167	69	24.7	159	1	69	90	5.11	4.3	2.1	1.26	2.74	25	21	3.53	94	4.9	0	2.30801	3	3	1
226816	44	1	3	165	64	23.5	140	1	69	71	5.33	6.7	2.3			28.5		5.51	64.7	5.15	0	3.7974	1	3	1
595605	40	2	3	166.5	80.5	29	140	1	69	71	5.18					18.1				5.1	0	2.01232	3	3	1
549632	38	1	3	169.5	103.5	36	136	1	69	67	4.97	4.51	1.94			25.7	19.1	4.89	58.3	4.76	0	4.18617	3	3	1
407914	54	2	5	157	68	27.6	132	1	69	63	5.5	4.1	0.6	1.16	2.45	22		5.17	61	5.4	0	2.08898	3	3	1
524939	34	1	3	180	87.5	27	142	1	67	75	4.54	4.67	3.74			64.6		6.01	69.1	5.41	0	4.05202	1	3	1
220590	67	2	3	167.5	62.5	22.3	136	1	67	69	4.17	4.63	6.77	0.78	1.44	25.5		4.41	79.9	5.09	0	3.06366	3	3	1
452889	29	1	5	171	73	25	132	1	67	65	5.37	4.57	0.68	1.65	2.3	41	20	8.66	87	6.1	1	2.04244	3	3	1
255227	50	1	5	173	73	24.4	132	1	67	65	5.13	4.5	3.4	1.24	2.58	19	22	5.24	83	5.3	0	3.96988	1	3	1
407589	37	2	8	164	70.5	26.2	130	1	67	63	5	5.96	2.31			13		3	59.1	5.43	0	5.07598	3	3	1
91994	28	2	8	170.6	72.4	24.9	130	1	67	63	5	3.32	0.86	1.1	1.56	20.6		5.2	65.3	5.32	0	3.10746	3	3	1
570214	45	1	3	168.5	84	29.6	131	1	66	65	5.33	7.16	2.96	1.09	4.54	66.4		4.73	66.5	5.1	0	2.6256	3	3	1
341546	37	2	3	156	59.5	24.4	151	1	65	86	4.47	4.13	0.85	1.4	2.44	11.8	20	4.23	65.2	5.17	0	3.91513	3	3	1
395650	59	1	16	160.8	62.8	24.3	140	1	65	75	4.49	3.63	0.66	1.28	2.05	51.6	43.8	8.2	103.3	4.38	0	2.08898	1	3	1
248081	41	2	8	156.5	58.5	23.9	132	1	65	67	4.7	4.47	0.66	1.22	2.64	16	18	4.1	49.8	5.38	0	4.25736	3	3	1
391806	23	1	3	185	94.5	27.6	130	1	65	65	4.95	4.71	1.07			14.6		4.43	89.1	4.92	0	2.23956	1	3	1
456852	76	2	3	156	50.5	20.8	132	1	64	68	4.38	4.9	0.61	1.64	2.88	17.4		4.9	51.9	4.5	0	2.99247	3	3	1
120493	33	2	5	153.5	56.1	23.8	131	1	64	67	5.07	5.17	0.76	1.27	3.55	27		3.83	53	5.9	1	4.36961	3	3	1
93984	47	1	5	169.5	64	22.3	131	1	64	67	5.4	6.58	9.45	1.61	3.91	90		4.55	75	5.8	1	5.04038	1	3	1
220209	59	1	3	176	74	23.9	131	1	64	67	4.1	6.59	1.9			19.8			75.2	5.06	0	4.07118	3	3	1
624696	44	2	5	156.5	49.5	20.2	131	1	64	67	4.92	5.4	1.2	1.35	3.48	13	18	6.08	64	4.8	0	3.37029	3	3	1
68144	27	2	8	163.4	52	19.5	130	1	63	67	5.3	4.67	0.76	1.57	2.63	14.3	22.2	3.2	56.7	5.17	0	3.01711	3	3	1
193800	33	1	5	174.5	73	24	130	1	62	68	4.76	2.74	0.8	0.9	1.27	37	23	4.88	66	5.3	0	4.06571	3	3	1
312472	41	1	4	180.5	115.2	35.4	139	1	59	80	5.22	6.11	2.21			85.2		5.82	76.9	5.65	1	4.71732	1	3	1
246760	44	2	3	160	59.5	23.1	134	1	57	77	5.26	4.82	0.51			13.8		3.37	45.3	4.52	0	3.4141	3	3	1
115669	34	1	2	170	65	22.5	202	1	143	59	4.96	6.21	1.15	1.32	3.66	22.6	33.9	4.28	66.3	5	0	3.0527	3	3	0
468801	43	1	3	178	79	24.9	164	1	138	26	4.24	4.62	1.7	0.88	2.61	121.8		4.43	73.1	5.86	1	4.09856	3	3	0
455013	71	2	9	167.6	62.2	22.1	173	1	137	36	4.82	6.02	1.13			10.9		5.02	58	5.02	0	4.53114	3	3	0
494762	34	1	13	162	45	17.1	149	1	136	13	4.59	4.33	0.89			11.1	16.4	3.81	92.55	4.58	0	2.08624	1	3	0
131893	40	1	5	175	108	35.3	187	1	130	57	5.58	5.6	2.6	1.52	3.36	55	35	4.96	94	5.3	0	2.26146	1	3	0
336177	58	1	3	175	73.5	24	156	1	130	26	4.53	5.23	1.12	1.88	3.13	19.2	22.9	4.42	80.9	5.66	1	3.90965	1	3	0
521699	40	1	3	176.5	102.5	32.9	172	1	129	43	3.63	4.63	1.52	1.11	2.92	53.4		4.14	70	4.7	0	3.89322	3	3	0
565273	44	2	7	147.8	44	20.14	149	1	129	20	5.4	4.96	0.43	1.75	2.67	15		5.4	58.6	4.75	0	4.96099	3	3	0
408568	68	1	3	163	68.5	25.8	159	1	127	32	4.72	5.06	2.11	1.25	2.75	16.5		6.62	102.1	4.2	0	2.06708	3	3	0
100431	47	1	13	160.5	64	24.8	149	1	126	23	5.16	5.12	0.77							4.53	0	2.06982	1	3	0
373667	75	1	3	169	66.5	23.3	157	1	125	32	4.3	5.22	0.87			15.2		4.79	94.3	4.9	0	4.84873	3	3	0
114184	35	1	2	173	103	34.4	165	1	122	43	4.4	5.2	0.92	1.16	2.93	21.1		5.21	100.3	4.5	0	4.8104	3	3	0
24846	27	1	3	170.5	88	30.3	159	1	121	38	4.34	5.07	4.16			88		4	91.9	5.31	0	2.0178	3	3	0
512669	44	2	3	159	51	20.2	144	1	120	24	4.35	4.66	1.09			30	33.1	4.35	43.1	5.3	0	4.55852	3	3	0
93986	56	2	5	160	59	23	140	1	120	20	4.53	3.7	2.1	1.28	2.32	16	20	2.75	66	5.1	0	3.06639	3	3	0
364684	53	1	3	163	48.5	18.3	174	1	119	55	5.15	5.42	1.18			14.3		6.97	127.2	4.99	0	3.77002	3	3	0
198455	37	1	3	172	96	32.4	161	1	119	42	3.87	4.44	8.75	1.05	2.73	68.4		4.51	83	4.89	0	3.0308	1	3	0
397011	43	1	2	168	81	28.7	161	1	119	42	4.69	6.52	3.82	0.97	3.82	75		3.74	78.2	4.45	0	3.84942	3	3	0
511189	38	2	3	157	61.5	25	139	1	119	20	5.37	3.62	1.83			15.9			37.1	5.28	0	3.03628	3	3	0
326150	50	1	3	176.5	81.5	26.2	173	1	118	55	4.04	4.96	1.78			25.3	27.6	5.12	87.6	5.56	0	2.75975	1	3	0
240648	43	1	2	189	98	27.4	168	1	118	50	4.23	5.79	1.88	1.08	3	25.2	28	5.37	130.2	5.3	0	3.58385	3	3	0
111595	32	1	4	176	92	29.7	164	1	118	46	5.1	5.04	2.38	0.8	2.9	62.8		4.57	95	5	0	4.17796	1	3	0
456576	64	1	3	163.5	65.5	24.5	163	1	118	45	5.33	4.59	1.59	1.04	2.68	11		7.14	73.9	5.52	0	2.20397	3	3	0
225129	32	2	10	154	41.4	17.5	135	1	118	17	4.74	5.52	0.56			13		2.8	63	5.23	0	2.09172	3	3	0
448991	42	1	3	166.5	70	25.3	176	1	117	59	4.53	4.34	1.89	1.04	2.43	37.3		3.12	79.3	5.6	1	5.16632	3	3	0
179303	83	2	2	145	51	24.3	159	1	117	42	4	5	2			11	21	5	79	5.6	1	4.01369	3	3	0
202246	46	2	3	157	84	34.1	157	1	117	40	5.28	4.91	1.81	1.34	2.78	77		4.15	54	6.09	1	2.98426	3	3	0
63389	33	1	3	163.5	63.5	23.8	149	1	117	32	4.62	5.6	1.15			49.8		3.43	50	5.5	0	5.23203	3	3	0
30445	39	1	8	175	102	33.2	184	1	116	68	5.1	5.57	3.54	1.01	2.96	31		4.5	85	5.18	0	2.82272	3	3	0
425110	73	2	4	157	87	35.3	152	1	116	36	5.21	5.29	1.59			24.1		3.85	68.6	5.5	0	3.18412	3	3	0
566910	50	2	3	161	52	20.1	145	1	116	29	5.06	4.36	2.23			15.7		3.23	59.1	4.9	0	2.77892	3	3	0
634640	36	2	3	162	53	20.2	138	1	116	22	4.69	3.61	0.56			11.9		4.2	54.7	5	0	3.99179	3	3	0
641723	33	1	3	171	69.5	23.8	136	1	116	20	3.78	3.9	0.67	1.63	2.13	22	22.2	5.29	78.2	4.92	0	3.90691	1	3	0
104425	28	1	2	170	79	27.3	180	1	115	65	3.39	5.51	4.48			34.3			74.6	5.85	1	3.8987	1	3	0
346287	53	1	3	169.5	54	18.8	172	1	115	57	5.45	4.46	0.88			16.3		6.54	76.6	6.42	1	3.78919	1	3	0
103295	39	1	2	176	79	25.5	170	1	115	55	5.02	6.42	1.38	1.2	3.89	12.7		3.74	69.3	4.7	0	3.0883	2	3	0
368689	44	1	3	178.5	76.5	24	167	1	115	52	5.51	6.56	2.26			16.1		2.47	62.3	5.22	0	3.77002	1	3	0
139426	53	1	2	178	86	27.1	164	1	115	49	4.57	5.84	1.65			21.8		3.19	59.6	5.4	0	4.05202	3	3	0
333424	66	1	2	167	76	27.3	158	1	115	43	5.15	4.78	1.87	1.18	2.54	40.9		5.41	69.9	4.7	0	2.96235	2	3	0
662017	43	1	3	172	81	27.4	152	1	115	37	4.56	4.21	1.64	0.93	2.33	29	22.2	3.87	87.8	4.9	0	2.05065	3	3	0
38511	75	1	3	164.5	68.5	25.3	147	1	115	32	4.68	4.93	1.69	1.83	2.46	17.1	22.5	5.43	93.7	5.34	0	4.13415	2	3	0
319874	39	1	3	171	81	27.7	142	1	115	27	5.32	5.66	3.64			27.3		6.48	69.5	5.84	1	4.10678	1	3	0
158062	55	2	8	163	54.5	20.5	140	1	115	25	5.5	4.01	0.47	1.47	2.18	48		4	58.3	5.72	1	5.0924	3	3	0
379217	54	1	3	173.5	88.5	29.4	178	1	114	64	4.22	4.43	1.42	0.92	2.78	49.7		3.94	83.3	5.66	1	4.06571	1	3	0
591111	69	1	2	158	60	24	171	1	114	57	3.66	5.52	0.56	1.7	3.06	21		5.06	78.7	4.87	0	2.51335	3	3	0
103540	61	1	2	161	51	19.68	169	1	114	55	4.26	4.68	1.54			23.5			73.3	4.77	0	4.33402	1	3	0
637136	50	1	2	176	73	23.6	163	1	114	49	3.9	5.11	1.99			16		3.12	62.7	5.57	0	2.27789	1	3	0
434216	42	1	3	164	86	32	160	1	114	46	4.99	4.26	4.7	0.86	1.91	52.2		6.83	95.5	4.9	0	2.08898	3	3	0
518797	50	2	3	156.5	60.5	24.7	148	1	114	34	4.91	6.2	1.33	1.67	3.52	20.6		3.9	45.9	5	0	2.01232	3	3	0
184664	28	2	13	160	50	19.5	144	1	114	30	4.71	4.19	1.1	1.98	2.03	11.9		6.81	55.9	4.7	0	2.00684	3	3	0
64486	56	1	3	157.5	60	24.2	134	1	114	20	5.33					26.1				5.63	1	2.0178	1	3	0
12583	42	1	3	172	87.5	29.6	165	1	113	52	4.31	4.89	2.01			50.6		3.84	70.7	4.81	0	4.13963	3	3	0
348121	53	1	8	171	74	25.3	163	1	113	50	5.3	4.56	1.04			15	23	5.9	83.4	5.96	1	3.06092	3	3	0
654960	32	1	3	161.5	64.4	24.7	163	1	113	50	4.34	4.74	1.24			53.4	32.3	3.29	103.8	5.04	0	2.11636	3	3	0
633373	40	1	3	169.5	74	25.8	158	1	113	45	4.66	4.92	2.12	0.89	3.2	87.5	37.5	4.52	66.6	5.56	0	2.02601	3	3	0
280263	35	1	13	156	58	23.8	157	1	113	44	4.52	5.18	5.19			16.8		3.8	61.7	4.4	0	3.14579	3	3	0
296603	58	1	8	169.5	67.5	23.5	145	1	113	32	5.5	3.94	0.88			33		6.8	95.4	6.1	1	2.00684	3	3	0
40637	43	1	5	169	61.5	21.5	145	1	113	32	4.77	6.37	1.1	2.04	3.43	23		3.43	83	5.1	0	4.96646	3	3	0
229579	39	1	3	180.5	90.5	27.8	140	1	113	27	5.1	5.57	3.69			51.6		4.15	87	5.67	1	3.00616	3	3	0
554200	70	1	13	164	59.6	22.2	199	1	112	87	5.34	4.58	0.85	1.62	2.45	15.7	21.5	5.92	57.6	5.14	0	2.00411	1	3	0
177661	60	1	2	170	84	29.1	166	1	112	54	4.27	3.58	1.04	0.98	2.12	16.5		3.07	53.9	4.94	0	4.03285	3	3	0
511799	50	1	2	158	61	24.4	165	1	112	53	4.88	3.66	1.6	1.04	2.08	28.8		5.07	82.3	4.8	0	2.08898	1	3	0
339492	71	1	2	168	83	29.4	160	1	112	48	4.84	4	4.75	0.77	0.7	18.5		5.76	102.6	5.94	1	5.0486	1	3	0
669882	53	1	3	173.5	90	29.9	157	1	112	45	4.69					22.2				5.25	0	2.01232	1	3	0
303157	44	2	2	155	69	28.7	156	1	112	44	4.93	5.82	2.07	1.43	3.4	19.5	16.1	5.23	70.3	5.52	0	2.07529	3	3	0
277624	59	2	2	159	68	26.9	153	1	112	41	4.25	5.55	0.58	1.65	3.27	20.3		4.69	70.2	5.08	0	2.17659	3	3	0
632287	60	1	2	172	84	28.4	151	1	112	39	3.93	5.67	1.07			20.6		4.9	84.4	5.6	1	4.82957	3	3	0
233643	43	1	2	161	81	31.1	143	1	112	31	5.58	4.57	2.29	1.18	2.44	40.5		4.14	82.8	5.59	0	2.00137	3	3	0
86011	39	2	3	164.5	54.5	20.1	132	1	112	20	4.64	4.16	0.52	1.6	2.46	8.6		2.89	49.2	5.31	0	2.63107	3	3	0
73539	29	2	10	158.5	59.6	23.7	128	1	112	16	4.69	4.14	1.39			10		3.8	82	4.95	0	2.13552	3	3	0
56296	39	2	3	155.5	51	21.1	170	1	111	59	5.21	6.43	1.1	1.61	3.75	7.7	16.2	3.75	51.9	4.74	0	2.02053	3	3	0
325722	44	2	3	160.5	58	22.5	162	1	111	51	4.87	4.11	2.99			12.3	20	4.16	67.3	5.24	0	3.02806	3	3	0
251531	38	1	8	172	70	23.7	158	1	111	47	5.4					18		4.4	87.7	5.3	0	2.28063	3	3	0
225582	64	1	11	173.3	80.4	26.8	157	1	111	46	5.28	4.85	1.26			11.9	15.8	5.12	112.1	5.6	1	2.43669	3	3	0
44131	30	1	5	177	109	34.8	155	1	111	44	4.82					103				5.1	0	2.19028	2	3	0
285958	65	1	3	170	74	25.6	154	1	111	43	4.44	4.66	1.87			21.4	22.9		69	4.39	0	2.95414	3	3	0
203637	56	1	9	180.8	97.3	29.8	153	1	111	42	5.12	5.15	2.25			101.9		4.95	80.8	5.6	1	2.78439	3	3	0
287915	62	2	11	156.8	64.5	26.2	151	1	111	40	5	4.38	0.7			21.4	18.3	4.67	59.2	5.6	1	2.10815	3	3	0
191619	64	1	3	172	85.2	28.8	147	1	111	36	5.07	5.19	1.71	0.98	3.41	29.3	26.8	5.25	70.1	5.3	0	3.04449	3	3	0
463931	29	1	8	169.5	75	26.1	146	1	111	35	5.1	3.98	0.82	1.01	2.22	48		3.3	74	5.1	0	2.89117	1	3	0
565054	64	2	3	161.5	57.5	22	143	1	111	32	5.57	6.11	1.16			16.4	16.9	6.88	57.7	5.8	1	3.84668	3	3	0
230668	50	1	9	173.2	73.8	24.6	142	1	111	31	5.52	5.61	1			19.7		5.48	71.7	6.03	1	3.11294	3	3	0
68597	51	1	5	174.5	66.9	22	138	1	111	27	4.84	4	1.2	1.6	2.1	32	22	6.9	87	4.7	0	4.00548	3	3	0
366872	73	1	4	166	60	21.8	131	1	111	20	5	5.82	1.64	0.98	4.15	23.5		4.08	69.1	4.32	0	3.89322	3	3	0
628920	63	1	2	173	77	25.7	182	1	110	72	4.51	5.66	1.65	1.47	3.66	10.4	24.6	5.02	96.3	5.4	0	3.84668	1	3	0
1110	27	1	3	169	112.5	39.4	177	1	110	67	5.36	5.31	3.4			56.9		2.85	80.1	5.54	0	2.0616	3	3	0
320134	43	1	13	188	97.1	27.5	166	1	110	56	5	5.95	2.51	1.06	3.75	83.7	48.6	4.79	95.9	5.3	0	2.34634	3	3	0
338075	62	2	3	157	70	28.4	164	1	110	54	5.33	5.28	2.82	1.14	2.89	15.8	19.9	3.54	50.4	5.02	0	2.03149	3	3	0
264102	49	1	3	175.5	84.5	27.4	160	1	110	50	4.52	4.83	2.32			17.1	23.1	3.61	75.5	5.2	0	3.93703	2	3	0
455357	50	2	3	163	73	27.5	159	1	110	49	5.48	5.74	1.62			18.1		6.05	61.3	5.73	1	3.7974	3	3	0
228526	63	1	3	173	78	26.1	159	1	110	49	4.5	5.28	1.04	1.26	3.29	16.5		4.67	71.9	5.2	0	4.46543	1	3	0
647120	52	1	5	174	83.3	27.5	158	1	110	48	5.31	5.3	0.9	1.81	2.67	21		4.61	93	6.4	1	3.87132	1	3	0
375708	67	1	2	168	82	29.05	156	1	110	46	4.27	4.36	1.12	0.94	2.52	23.6		7.57	80.1	5.28	0	2.00684	1	3	0
396629	50	1	8	163.5	79	29.6	156	1	110	46	4.4	5.02	1.22			25		4.6	65.7	4.8	0	5.2731	3	3	0
2183	34	1	4	171	82	28	156	1	110	46	4.6	6.27	3.17	1.08	3.61	42		4.97	88.4	4.7	0	2.97057	3	3	0
505131	78	1	3	163	68	25.6	152	1	110	42	4.99	5.18	1.3	1.02	3.63	16.1		5.22	91.2	5.22	0	4.03285	2	3	0
508527	54	1	4	169	70	24.5	150	1	110	40	3.95	5.05	5.35	1.26	2.24	45.3			69.9	5.3	0	3.0883	3	3	0
254934	30	1	8	176	94	30.3	148	1	110	38	5.36	4.95	2.98	1.2	2.3	76.6		7.5	86	6.87	1	2.20945	3	3	0
189100	65	1	2	174	69	22.79	148	1	110	38	4.42	4.81	1.17			23.2	28.4	6.15	85.9	3.9	0	2.83641	3	3	0
362720	52	2	3	155	49.5	20.6	147	1	110	37	5.16	6.04	1.03	2.02	3.67	7.7		4.36	50.1	5.67	1	2.24504	3	3	0
654032	50	1	3	171	84.5	28.9	146	1	110	36	4.27					79		4.27	78.8	4.75	0	3.65777	3	3	0
6709	30	1	2	174	87	28.7	144	1	110	34	4.26	5.6	2.27			63.7		4.34	68.9	4.6	0	2.7488	3	3	0
337856	48	1	13	166	82	29.8	144	1	110	34	4.85	5.83	1.26	1.54	3.31	41.1	32.6	4.8	82.7	4.2	0	2.85832	3	3	0
52903	47	1	8	179.2	92.1	28.7	143	1	110	33	5.1	5.8	4.45			25	54.7	4.1	80.6	5.49	0	2.17659	3	3	0
373143	34	1	2	174	95	31.3	141	1	110	31	4.95	3.4	1.45			33.5		3.92	87.7	5.4	0	2.93771	3	3	0
435441	42	1	3	166.5	75.5	27.2	139	1	110	29	5.51	6.58	1.57	1.26	4.4	13		4.96	113.8	4.7	0	2.08624	1	3	0
54040	46	1	5	171	76	26	137	1	110	27	4.52	4.6	1	1.29	2.56	17	21	4.59	84	5.9	1	2.88569	3	3	0
644089	34	2	3	154	45	19	176	1	109	67	4.4	4.83	1.19	2.2	2.61	18.8		3.79	60.3	5.05	0	2.91855	3	3	0
453658	51	1	13	168	73.5	26	173	1	109	64	5.38	5.59	7.7							5.5	0	3.0089	1	3	0
123778	52	1	3	161	82	31.6	166	1	109	57	4.64	5.47	5.67			45.1		2.32	76	5	0	2.77892	1	3	0
357564	34	1	2	174	80	26.4	160	1	109	51	3.75	3.98	1.83			24.4	23	3.39	96	5.34	0	4.75291	3	3	0
68755	57	2	3	156.5	77	31.4	160	1	109	51	5.26	6.97	3.4	1.35	4.59	23.3		3.69	72.5	4.66	0	3.94798	3	3	0
655802	56	1	3	158.5	55	21.9	154	1	109	45	5.48	4.36	1.93	0.97	2.24	37.6	45.5	3.13	60.2	4.8	0	2.32717	3	3	0
117849	36	1	2	169	88	30.8	153	1	109	44	3.4	4.82	2.9			47.4	24.1		70.6	4.27	0	3.92334	1	3	0
290512	67	1	2	180	78	24.07	151	1	109	42	4.72	5.55	1.2			21.9		6.62	88.8	5	0	4.6078	1	3	0
32328	48	1	9	173.5	79.7	26.5	148	1	109	39	4.29	4.19	0.78	1.05	2.53	24.2	21.5	5.72	84.9	5.94	1	3.94524	1	3	0
149744	48	1	8	171.4	86	29.3	147	1	109	38	5.3	5.15	1.63			9.3	24.3		90.2	5.8	1	2.141	3	3	0
443568	58	1	3	163	67.5	25.4	144	1	109	35	5.29					17.7				5.07	0	2.00684	3	3	0
343579	52	1	3	177	73	23.3	137	1	109	28	5	3.67	2.02	1.06	2.19	23.1		5.5	81.7	5.56	0	2.02875	1	3	0
301473	52	2	5	160	77	30.1	198	1	108	90	5.14	7.3	4.3	1.57	4.7	32	28	5.44	86	5.2	0	3.96715	3	3	0
112124	64	2	3	151	54.5	23.9	190	1	108	82	4.7	4.82	1.1	1.58	2.78	14.8		5.73	60	4.99	0	4.35318	3	3	0
154730	60	1	2	176	91	29.4	177	1	108	69	4.95	4.39	1.29	1.39	2.46	43.9		4.88	75.5	5.06	0	2.91307	1	3	0
170347	72	1	2	179	83	25.9	171	1	108	63	5.04	5.21	1.71	0.95	2.91	50.3		7.23	61.3	6.06	1	5.0486	3	3	0
327784	50	2	3	154.5	70.5	29.5	167	1	108	59	4.55	4.74	1.63	1.02	2.95	21.8		3.51	53.8	6.45	1	2.97331	3	3	0
185498	28	1	3	182.5	77.5	23.3	167	1	108	59	5.32	5.14	1.51	1.31	3.43	9.4	13.5	4.35	85.6	5.66	1	2.05339	2	3	0
309228	54	1	11	176.5	83.1	26.7	167	1	108	59	4.54	7.47	2.48	1.16	4.6	32		10.33	188.2	4.5	0	2.0178	3	3	0
499299	61	1	5	170	68	23.5	166	1	108	58	4.96	4.6	1.7			22	20	5.53	93	4.9	0	3.98631	1	3	0
570302	72	2	9	155.5	54.3	22.46	164	1	108	56	4.77	6.19	3.12	1.17	3.71	20.6		2.91	49.8	5.3	0	5.60438	3	3	0
462265	45	1	3	177.5	70.5	22.4	161	1	108	53	5.1	4.2	1.21	1.17	2.77	25.6		5.4	62.1	5.1	0	2.21218	3	3	0
504054	41	1	9	177.5	88.4	28.1	157	1	108	49	5.15	4.33	2.31	0.75	2.97	47.2		3.37	66.2	4.9	0	2.07255	3	3	0
639870	43	2	2	159	79	31.2	156	1	108	48	5.14	4.38	1.21	1.31	2.46	91.5		3.79	49.5	5	0	2.27515	3	3	0
173861	60	2	8	151.5	65.5	28.5	155	1	108	47	5.1	6.16	2.26			15				5.6	1	3.27995	3	3	0
264220	35	1	3	163.5	72.5	27.1	154	1	108	46	4.43	5.09	2.86			50.3	37.3	4.27	77	5.18	0	4.00821	1	3	0
172963	62	1	2	166	69	25	152	1	108	44	5.53	4.74	2.82	1.06	2.92	22.4		5.52	91.1	5.4	0	2.52977	3	3	0
72219	37	2	2	163	74	27.9	151	1	108	43	4.72	6.13	2.01			35		3.45	51.8	5.1	0	4.06571	3	3	0
266102	30	1	4	175	76	24.8	149	1	108	41	4.77	3.12	0.58			15.6		3.15	84.5	5.4	0	2.74606	3	3	0
327554	78	2	7	162.1	41.4	15.8	149	1	108	41	4.8	4.01	0.75			21.8		10.1	95.8	5.12	0	2.75975	3	3	0
597579	68	2	2	156	60	24.7	147	1	108	39	4.43	4.71	1.4	1.38	2.39	27.4		6.93	71.9	5.62	1	2.51335	3	3	0
233535	46	1	2	170	77	26.6	147	1	108	39	5.29	4.8	1.04	1.47	3.03	22		3.04	78.8	5.6	1	2.7488	3	3	0
340419	58	1	2	169	61	21.4	146	1	108	38	4.11	5.35	2.08			40.4				4.6	0	5.1718	1	3	0
18894	55	1	3	182	83	25.1	145	1	108	37	5.44	5.85	1.06	1.03	3.45	44.2		8.74	111.7	5.24	0	2.14648	3	3	0
250671	66	2	3	154.5	75	31.4	143	1	108	35	5.03	5.68	1.21	1.35	3.48	34.9		5.96	60.2	4.9	0	2.16838	3	3	0
317076	36	1	2	181	88	26.9	142	1	108	34	4.75	4.84	2.71	1.22	3.02	36.7	24.8	3.34	68.4	5.68	1	2.99247	3	3	0
94519	49	2	3	168.5	74.5	26.2	142	1	108	34	5.18					14.8				5.24	0	2.00958	3	3	0
492477	49	1	8	174	90.5	29.9	138	1	108	30	5.1	4.67	2.66	1.73	2.53	20		3.8	63.4	5.44	0	3.21697	3	3	0
169785	42	1	8	162.1	75.8	28.8	137	1	108	29	5.2	4.56	1.67	1.41	2.56	17.8		5.9	94.8	5.3	0	2.02327	3	3	0
280688	31	2	3	160	48	18.8	132	1	108	24	3.98	4.5	0.71			12.8		3.14	59.3	5.17	0	4.10678	3	3	0
208537	26	2	3	150	49	21.8	128	1	108	20	4.28	3.29	0.68			7.2			52.8	4.22	0	2.01506	3	3	0
658026	60	1	3	170.5	77	26.5	190	1	107	83	3.87					22.8		3.2	70.5	4.59	0	3.65777	3	3	0
120358	33	1	5	181.5	106	32.2	187	1	107	80	5.18	5.71	2.44			163	73	5.62	79	5.6	1	4.94182	3	3	0
565200	62	2	3	155.5	55	22.7	186	1	107	79	3.95	5.14	1.72			7.8		4.91	70	5.47	0	3.02806	3	3	0
646338	61	1	3	169	78.5	27.5	183	1	107	76	4.89	5.17	1.78	0.84	2.94	30.3		5.67	116.6	5.61	1	3.90418	1	3	0
396657	54	2	8	163.5	65.1	24.4	180	1	107	73	5	4.61	1.03			11.4	18.4		68.1	4.74	0	2.01232	3	3	0
675986	63	1	2	167	84	30.1	175	1	107	68	5.25	5.75	3.62	1.06	3.63	32.7		3.81	85.8	6.04	1	2.88843	3	3	0
394440	62	1	2	170	71	24.6	174	1	107	67	3.89	4.65	1.08			29.2		4.68	76.2	4.53	0	2.96783	3	3	0
317800	75	1	2	167	66	23.7	174	1	107	67	4.69	5.35	0.73	1.73	3.45	12.6		8.03	110.1	4.47	0	2.80903	3	3	0
569916	64	2	2	160	69	27	170	1	107	63	4.72	5.26	0.97	1.26	2.95	22.8		5.02	53.8	6.06	1	2.51335	3	3	0
545266	53	1	13	167	65	23.3	170	1	107	63	5.2	5.92	5.24	1.26	2.61	26	23.7	6.64	85.3	5.8	1	2.00411	1	3	0
668042	77	1	8	159	59	23.3	169	1	107	62	5.2	3.89	0.35		2.14	14	25		74.9	5.75	1	3.89322	3	3	0
621187	61	2	2	161	57	22	168	1	107	61	5.17	5.93	4.44	1.09	2.8	20.1		3.84	56.5	5.36	0	4.08214	3	3	0
459608	65	2	3	156.5	63.5	25.9	168	1	107	61	4.58	3.37	1.19	1.12	1.73	34.4		2.57	36.2	5.3	0	2.3436	3	3	0
263149	69	2	3	163	77	29	159	1	107	52	5.14	5.32	1.35	1.53	3.08	25.7		5.6	54.7	6.2	1	4.00821	3	3	0
205391	63	1	2	169	70	24.5	156	1	107	49	4.15	6.06	3.79	1.31	3.1	36	28.8	5.88	76.1	4.99	0	2.30527	1	3	0
664170	51	1	5	173	80	26.6	155	1	107	48	5.18	4.1	1.9	1.18	2.25	23	19	4.16	82	5.6	1	3.11294	3	3	0
174769	50	1	13	158	57	22.8	154	1	107	47	5.52	5.22	2.02							5.3	0	3.01164	1	3	0
87215	58	2	2	160	45	17.6	153	1	107	46	4.5	4.81	1.86	1.34	2.68	12.9		2.53	56.7	4.88	0	2.00411	3	3	0
377852	38	1	3	168.5	67	23.6	153	1	107	46	4.88	5.42	1.97	1.35	3.21	25.9		4.3	75.4	4.87	0	2.07803	3	3	0
30503	34	1	3	172	73.5	24.8	151	1	107	44	4	5.28	2.52			78.7		4.75	94.5	5.15	0	4.00548	3	3	0
369491	40	1	3	164	66	24.5	150	1	107	43	5.41	5.86	3.16			39.5		4.29	81.8	5.65	1	3.77002	1	3	0
218088	52	1	3	173	82.5	27.6	150	1	107	43	4.1	5.07	2.05			71.8	46.2	3.8	90.3	5.24	0	2.75975	3	3	0
645425	32	1	13	167	75	26.9	148	1	107	41	4.83	4.76	0.7			53.1		6.72	61	5.14	0	3.18138	1	3	0
572125	52	1	2	183	86	25.68	147	1	107	40	4.84	5.4	2.15	1.13	3.15	31.5		4.46	90	5.1	0	5.59343	1	3	0
546809	71	2	5	156	68.8	28.3	146	1	107	39	5.29	6.61	1.93	1.47	4.03	10		4.13	59	5.9	1	4.94456	3	3	0
633249	32	1	3	176.5	75.5	24.2	144	1	107	37	4.7	5.11	3.26	0.89	2.64	27.9	16.9	5.41	87	4.8	0	2.09172	3	3	0
38793	58	1	4	164	62.5	23.2	143	1	107	36	5.47	4.99	2.99	0.83	3.55	37.1		5.83	91.5	5.87	1	4.07392	2	3	0
582406	43	1	2	184	83	24.52	142	1	107	35	4.14	6.18	1.52	1.44	3.9	18.7		6.03	82.3	5.63	1	4.45448	1	3	0
561330	45	1	4	171	75	25.6	141	1	107	34	5.32	5.68	8.69			19		3.01	77.2	5.1	0	2.20397	3	3	0
267738	61	1	2	173	84	28.1	140	1	107	33	4.32	6.16	2.06	1.14	3.67	33.2		3.44	73.6	5.2	0	4.93908	3	3	0
453993	40	1	3	174.5	85.5	28.1	140	1	107	33	4.18	5.47	0.89			45.5		5.22	67.9	4.89	0	4.00548	1	3	0
667349	44	1	2	182	117	35.3	140	1	107	33	4.03	3.93	2.05	0.94	1.95	62.4		3.7	56.1	4.73	0	3.98357	3	3	0
172484	52	1	3	166.5	89	32.1	138	1	107	31	4.11	4.45	1.71			98.6	51.1	5.47	89.3	4.62	0	3.64408	3	3	0
387944	29	1	3	167	70.5	25.3	134	1	107	27	4.71	5.92	0.65	1.31	3.92	59.2		5.23	93.4	5	0	2.89117	3	3	0
434412	48	1	3	166.5	74	26.7	181	1	106	75	5.21	4.65	3.37			18.2		3.09	78.3	4.8	0	2.74059	1	3	0
352028	40	1	8	173.5	79	26.2	178	1	106	72	4.3	6.29	3.97			14		7.5	112.9	4.63	0	3.93703	1	3	0
572801	63	2	2	161	83	32	177	1	106	71	4.86	5.84	1.19	1.99	3.12	29.5		7.5	50.5	5.44	0	3.06639	3	3	0
109456	59	2	11	153.3	58.8	25	173	1	106	67	5.27	5.63	1.9			27.7	27.2	2.96	60.3	5.08	0	2.80082	3	3	0
1242	63	1	5	170	74.5	25.8	171	1	106	65	5.04	4.04	1.14			37	34	4.61	87	5.1	0	3.99726	3	3	0
312903	49	1	3	170.5	92.5	31.8	170	1	106	64	5.35	4.1	1.52	0.86	2.57	23.9		5.76	77.4	5.31	0	2.10815	1	3	0
646625	42	1	13	163	82	30.9	163	1	106	57	4.42	4.58	1.68			21.8		4.25	74.8	4.42	0	2.0616	1	3	0
656037	72	1	2	168	74	26.2	162	1	106	56	3.44	6.25	1	1.9	3.87	28.3		5.57	71.8	4.9	0	4.02464	3	3	0
682340	68	2	2	156	54	22.2	161	1	106	55	4.73	6.75	1.62			24.1	29.2		45.7	5.06	0	3.96167	3	3	0
547261	70	1	2	173	66	22.1	159	1	106	53	5.3	5.21	0.67	1.61	3.23	16.2		7.16	85.1	5.31	0	3.1321	3	3	0
97000	50	2	8	163	61.5	23.1	157	1	106	51	5.5	4.05	0.81			33		5.5	47.6	5.3	0	2.6037	3	3	0
629501	44	1	9	181	95.1	29.03	156	1	106	50	4.61	4.79	2.08	1.23	2.71	79.4		4.58	73	5.7	1	4.03285	3	3	0
71954	44	1	2	180	96	29.6	154	1	106	48	4.58	5.15	1.99	1.1	3.12	60.1	33.5	3.7	72.3	4.5	0	2.00958	3	3	0
100786	39	1	13	167.5	83.1	29.6	151	1	106	45	5.52	6.23	4.26	1.11	3.02	22.6		5.75	104.9	4.4	0	2.35729	3	3	0
291549	89	1	4	151	59	25.9	150	1	106	44	5.3	3.69	4.35	0.63	2.08	13.5		6.57	92.2	4.54	0	3.89322	3	3	0
206326	48	1	2	171	81	27.7	148	1	106	42	4.92	5.66	1.26	1.31	3.68	29.9		5.74	73.1	5.97	1	2.46133	1	3	0
201063	32	2	3	168.5	68.5	24.1	146	1	106	40	4.14	4.43	1.01	1.5	2.45	14.9	19	3.89	62.9	5.17	0	4.8679	3	3	0
526597	68	1	2	170	80	27.7	146	1	106	40	4.56	5.63	3.06			30.2	25.9		100.3	4.21	0	4.53936	3	3	0
299485	35	1	3	176.5	73	23.4	145	1	106	39	5.2	6.21	2.41			16.1		4.74	73.9	5.57	0	3.78371	1	3	0
189325	35	2	8	166	63.5	23	144	1	106	38	5.4	3.85	1.34	1.02	1.98	15	17	2	50.5	5.6	1	2.06982	3	3	0
476202	35	1	4	167.5	80.5	28.7	142	1	106	36	4.41	4.4	0.61	1.37	2.79	13.6		4.31	89.8	5.3	0	3.92334	1	3	0
471454	42	1	3	176	76.5	24.7	137	1	106	31	4.6	5.43	1.77	1.12	3.52	43.8		4.35	81.7	6.26	1	3.92608	1	3	0
1777	40	1	3	173	89.5	29.9	132	1	106	26	5.07	5.31	6.8	1.04	2.17	55.6		4.34	72.4	5.29	0	3.08556	3	3	0
233800	35	1	5	169	57.3	20.1	126	1	106	20	5.2	5.14	0.8			17	16			5	0	5.05681	2	3	0
177138	34	2	3	157	45	18.3	126	1	106	20	5.33	5.05	1.15	1.67	3.29	6.6	15.1	3.92	52.1	4.94	0	2.02327	3	3	0
667416	32	2	3	172	59.5	20.1	126	1	106	20	4.48	3.77	0.33	1.55	2.09	15.9		3.57	44.1	4.92	0	3.96715	3	3	0
269599	34	1	8	167.5	92.5	33	190	1	105	85	5.4	4.44	3.24			55	41	5.5	83.1	5.5	0	3.06913	3	3	0
610486	39	2	13	163	79	29.7	183	1	105	78	4.78	6.23	2.96	1.23	3.65	94		3.48	50.8	4.84	0	2.02053	3	3	0
673368	75	1	2	157	74	30	168	1	105	63	4	5	1			45		5	106	5.3	0	4.0219	3	3	0
611714	50	2	3	161	92.5	35.7	168	1	105	63	3.67	4.64	0.83	1.05	2.64	28.2		2.7	56.1	4.17	0	3.95619	3	3	0
274589	78	2	2	147	40	18.5	166	1	105	61	3.83	4.61	1.87	1.21	2.54	9.3		3.25	68.9	5.2	0	2.99247	3	3	0
15400	77	1	2	163	69	26	159	1	105	54	3.99	4.66	3.07	0.79	2.61	76		4.8	79.9	6.8	1	4.02464	3	3	0
506300	33	1	11	184.8	104.7	30.7	158	1	105	53	4.78	4.41	1.1			44.5		5.56	80.3	4.82	0	2.75428	3	3	0
386118	32	1	5	162.5	82	31.1	156	1	105	51	4.86	6.79	1.8			61	41	6.65	74	5.4	0	4.01916	3	3	0
45909	34	1	3	167.5	69	24.6	155	1	105	50	4.81	5.08	2.9	1.32	2.98	30.2	22.8	4.3	74.7	5.47	0	2.02875	1	3	0
293562	49	1	3	178	80.5	25.4	155	1	105	50	4.2	4.24	2.55			38.5		2.98	79.9	3.94	0	2.01232	1	3	0
496	66	2	8	146	42.3	19.8	154	1	105	49	4.6	3.83	0.43	1.75	1.68	18		7.6	51.1	4.5	0	2.50787	3	3	0
625718	47	1	2	169	74	25.9	152	1	105	47	4.79	4.78	1.12	1.19	3.1	21	17.9	5.19	59.8	5.5	0	2.20397	1	3	0
184791	47	2	13	158	82	32.8	152	1	105	47	5.41	4.94	1.83			33.5		4.5	51	5.39	0	3.02806	3	3	0
13681	46	2	3	165	69.5	25.5	152	1	105	47	5.39	7.34	1.81			29.7		3.33	65.6	5.2	0	2.71869	3	3	0
260537	47	1	2	165	72	26.4	152	1	105	47	4.62	3.87	4.11	1	2.15	83.5		4.78	72.8	5.2	0	2.9295	3	3	0
98960	55	2	3	159	70.5	27.9	151	1	105	46	4.57	4.53	2.29	1.21	2.38	17.4		7.97	75	5.14	0	2.04791	3	3	0
178078	45	1	3	166.5	70.5	25.4	150	1	105	45	4.77	4.86	1.39	0.93	2.7	42.3		5.27	85.5	5.4	0	4.90623	1	3	0
678538	73	1	4	154	52	21.9	147	1	105	42	4.63	5.13	0.98	1.24	3.28	14.1		6.07	83.9	4.6	0	3.96988	2	3	0
241729	30	1	13	170	87.2	30.2	145	1	105	40	5.5	5.11	2.84	0.95	3.06	61.1		3.22	69.8	6	1	3.0089	3	3	0
605362	40	2	8	149	61	27.5	145	1	105	40	5.3	3.76	1.79	1.29	2.07	15	28	2.9	48.4	5.35	0	3.00068	3	3	0
380693	67	2	5	163	67	25.2	145	1	105	40	4.88	7.1	1.3	1.41	4.88	31	35	4.99	66	4.7	0	2.97057	3	3	0
404304	36	1	3	167	57	20.4	143	1	105	38	4	6	1	1	3	21		3	71	4.91	0	2.10267	1	3	0
463769	61	1	2	176	76	24.54	142	1	105	37	4.72	5.37	1.73	1.49	3.01	18.4		4.91	87.8	5.07	0	5.43463	1	3	0
559953	58	1	2	170	85	29.4	139	1	105	34	4.82	4.87	3.1	1.03	2.82	46.2		7.3	57.3	4.97	0	2.55441	1	3	0
448044	35	1	3	162	63.5	24.2	138	1	105	33	3	5	2	1	2	20	24	4	91	4.79	0	3.06639	1	3	0
302803	31	2	3	160.5	70.5	27.4	137	1	105	32	4.29	5.02	1.18			21.2		4.96	64.8	4.93	0	4.15606	3	3	0
621862	57	1	9	175.6	94.1	30.5	137	1	105	32	4.54	3.77	1.7	1.16	1.97	109.2		4.5	83.2	4.4	0	2.1191	1	3	0
305463	61	2	3	157	52.7	21.4	136	1	105	31	5.07	6.34	1.55	1.74	3.99	14.8		3.51	65.9	5.1	0	2.77892	3	3	0
82609	34	1	5	169	78	27.3	136	1	105	31	4.71	4.5	1.9	1.26	2.71	60	35	3.77	95	4.9	0	3.94524	3	3	0
517125	39	1	3	164	68.5	25.5	134	1	105	29	4.95	4.98	1.64	1.4	3.05	45.7	33.6	3.61	74.1	6	1	2.29706	3	3	0
372037	28	1	3	178	84.5	26.7	131	1	105	26	4.63	5.76	1.41			23		4.1	89.1	4.99	0	3.13758	3	3	0
655644	26	1	3	182.5	71.5	21.5	130	1	105	25	5.1	5.2	1.29	1.42	2.94	13.5	15.4	3.11	82.7	5.01	0	2.01506	3	3	0
124020	67	1	8	180.3	99.3	30.5	129	1	105	24	5.4	3.59	2.46			17	27		88.7	5.96	1	2.99795	3	3	0
453535	38	1	3	167.5	65	23.2	129	1	105	24	3.97	4.22	1.08			22		3.91	80.6	5.3	0	4.00548	3	3	0
150326	47	1	8	175.5	73.5	23.9	128	1	105	23	4.7	3.9	1.31			17	23	3.9	77.7	4.81	0	3.96715	1	3	0
674668	57	1	3	167	67.5	24.2	126	1	105	21	4.89	4.73	3.06			16.5	21.2	3.42	87.1	4.61	0	2.59001	1	3	0
402695	26	1	3	163.5	58	21.7	125	1	105	20	4.85	3.88	0.82	1.29	2.06	13.9	15.1	5.28	73.6	5.38	0	2.16564	1	3	0
146554	58	1	3	168	63	22.3	125	1	105	20	4.73	4.59	0.64			20.8		3.57	80	4.43	0	2.04244	3	3	0
236804	28	1	8	164	87	32.3	179	1	104	75	5	5.31	1			25.9	33.3	4	76.5	4.86	0	2.25873	1	3	0
206936	65	1	4	171.5	78.4	26.7	175	1	104	71	5.02	6.42	7.89	1.11	1.68	24.6		5.98	96.8	5.47	0	4.44079	3	3	0
363276	55	1	3	172.5	62	20.84	170	1	104	66	4.81	5.61	0.82			13	18.3	6.62	87	5.58	0	2.36003	1	3	0
42131	38	1	3	172.5	92	30.9	169	1	104	65	4.26	5.36	1.61			96.9		2.87	88.7	4.7	0	4.04654	3	3	0
684632	54	2	10	151	57.6	25.3	167	1	104	63	4.64	4.15	1.7			18	38	6.6	62	5.3	0	2.31896	3	3	0
224489	47	2	5	163	53	19.9	163	1	104	59	4.73	4.6	1.3	1.28	2.81	14	21	6.18	83	5.1	0	3.69336	3	3	0
325059	50	1	3	173.5	89	29.6	162	1	104	58	5.26	5.19	2.13			162.3		4.65	75	5.58	0	3.21971	1	3	0
575172	53	1	2	167	76	27.3	159	1	104	55	4.77	5.35	2.08	1.28	3.13	14.7		6.64	85.3	5.58	0	2.00137	3	3	0
653651	57	2	3	153	71.7	30.6	159	1	104	55	5.06	5.51	1.07	1.44	3.62	21.7		4.32	51.2	4.38	0	2.03149	3	3	0
546198	43	1	2	178	84	26.5	158	1	104	54	5.19	4.38	6.38			35.5	27.8	3.37	80.8	6.06	1	4.89802	2	3	0
141157	33	1	2	177	80	25.5	158	1	104	54	3.8	4.02	0.98			23.6	26	3.31	76.8	4.69	0	3.14579	3	3	0
305098	59	1	2	164	76	28.3	156	1	104	52	4.66	5.55	2.22			39.2	22.2	6.91	60.1	5.8	1	2.08624	3	3	0
16803	61	1	5	170.5	72.1	24.8	155	1	104	51	5.29	6.1	1.1	1.37	4.07	14	17	4.59	75	5.29	0	2.70226	1	3	0
650489	76	1	3	164	74.5	27.7	154	1	104	50	3.56	3.96	1.96			20.9		5.45	117	5.3	0	4.84873	3	3	0
291460	27	2	3	156.5	73.5	30	154	1	104	50	3.78	6.29	3.05			26	26	4.24	51.2	4.18	0	3.00616	3	3	0
286025	42	1	3	168.5	67	23.6	152	1	104	48	5.57	5.67	2.51			29.1		3.58	65.5	5.56	0	3.78919	3	3	0
251920	30	1	8	173	94.5	31.6	151	1	104	47	5.49	5.56	2.15			86.6		4.1	75.3	5.9	1	2.93498	2	3	0
460638	37	1	3	176	64.5	20.82	150	1	104	46	4.5	4.62	0.9			14.5	18.1	4.9	101.5	5.44	0	3.06639	3	3	0
92278	35	1	8	172.8	79.4	26.6	150	1	104	46	5.2	5.52	3.03	1.59	3.27	97	46	4.1	92.8	5.1	0	2.04244	1	3	0
433715	43	1	3	161	73	28.2	148	1	104	44	5.4	4.05	1.91	1.2	2.21	53.2		4.08	69.2	5.29	0	2.06982	1	3	0
192413	43	1	10	167	68.5	24.6	146	1	104	42	4.75	3.8	1.7	1.55	1.88	23		4.9	67	6.42	1	2.68857	3	3	0
238267	53	1	13	163	81	30.5	146	1	104	42	4.43	4.6	1.09							5.01	0	3.01437	1	3	0
247216	37	1	2	167	74	26.5	146	1	104	42	3.86	3.49	0.64	1.17	2.13	19.8		4.68	65	4.7	0	3.96441	3	3	0
27316	52	1	5	176	73	23.6	144	1	104	40	5.11	4.76	1.14	0.91	2.82	60		4.32	76	5.1	0	4.94182	3	3	0
683325	42	2	3	161	74	28.5	144	1	104	40	4.22	4.29	1.19			25.4	24.1	4.58	57	4.44	0	3.93703	3	3	0
649676	52	1	13	180	88.5	27.3	141	1	104	37	4.94	4.4	2.08			165.3		5.44	86.9	5.57	0	2.0397	3	3	0
549381	42	2	2	167	70	25.1	141	1	104	37	4.74	5.38	1.75	1.74	2.93	15.2		3.59	76.1	5.22	0	2.05065	3	3	0
459331	40	1	3	171.5	77	26.2	138	1	104	34	4.91	6.74	2.87	1.12	3.58	22.6	15.5	4.73	73.4	5.75	1	2.01506	1	3	0
188418	41	1	3	163	63	23.7	138	1	104	34	4.88	4.15	1.41	1.16	2.48	20.3		4.23	80.5	5.4	0	2.07529	3	3	0
627560	49	1	5	169	80.9	28.3	138	1	104	34	4.37	5.6	1.1	1.8	2.8	24	22	4.41	72	4.7	0	3.92608	3	3	0
156612	34	1	8	167.5	77.8	27.7	138	1	104	34	5.1	5.3	3.81	1.47	2.98	114.4	70.2	4.3	88.5	4.35	0	2.90212	3	3	0
558882	53	1	5	173	68	22.7	137	1	104	33	4.51	4.5	1.2	1.35	3.04	21	20	5.86	98	5.5	0	3.71526	1	3	0
346251	27	1	2	172	76	25.7	136	1	104	32	4.67					35.4	59	3.67	101.5	4.28	0	3.28542	3	3	0
606766	54	1	3	170.5	84.5	29.1	134	1	104	30	5.16					24.1				5.61	1	2.00958	3	3	0
164792	66	2	7	161	72.8	28.1	134	1	104	30	4.5	5.41	0.8			23.3		6.1	59.8	4.19	0	2.10267	3	3	0
589188	37	1	3	164.5	73.5	27.2	133	1	104	29	4.81	5.13	1.63	1.02	3.06	28.8	31.4	3.67	70.2	4.97	0	2.01232	3	3	0
123401	43	1	3	182	74	22.3	131	1	104	27	3.61	4.9	1.81	1.41	3.15	34.6	35	3.78	76.6	5.07	0	3.99452	1	3	0
404828	47	1	8	182	98	29.6	130	1	104	26	5.3	4.82	1.53	1.53	2.62	83.7		5.7	80.5	5.19	0	2.04517	3	3	0
129709	30	1	8	169	54	18.9	124	1	104	20	4.8	4.22	1.31			31.1		3.7	76.3	4.9	0	2.02053	3	3	0
627110	34	2	3	157	46.5	18.9	124	1	104	20	4.44	4.05	1.28			9.5		3.09	56.9	4.73	0	2.01232	3	3	0
349685	80	2	3	159	57	22.5	177	1	103	74	5.1	5.15	2.44	1.56	3.02	16		6.23	68.7	6.8	1	3.94798	3	3	0
676943	72	1	9	167	62.5	22.4	175	1	103	72	4.59	5.3	1.33	1.45	3.19	12.4		5.27	72.3	5.8	1	3.9781	3	3	0
52029	53	1	3	172.5	81.5	27.4	175	1	103	72	4.25	4.21	1.83	1.11	2.32	49.8		3.93	72.3	4.85	0	3.6167	3	3	0
508857	40	1	3	166.5	70.5	25.4	172	1	103	69	3.99	4.64	1.93	1.09	2.64	27.6		3.83	72.1	5.05	0	4.04381	3	3	0
616101	62	2	3	152	63.5	27.5	166	1	103	63	4.5	5.01	1.23	1.26	3.12	11.4		3.51	64.7	5.3	0	3.95346	3	3	0
349222	59	1	3	175	79	25.8	164	1	103	61	4.95	5.11	1.2	1.01	3.81	30.7	43.4	4.33	76.1	5.31	0	3.62218	1	3	0
8596	37	1	3	172	85.5	28.9	164	1	103	61	5.11	3.65	0.93	0.85	2.07	35.5		4.32	69.2	5.2	0	2.55989	3	3	0
532251	49	2	8	152	55	23.8	162	1	103	59	5.4	5.14	0.83	1.46	2.91	15		3.2	58.8	5.73	1	5.05407	3	3	0
371675	42	1	3	165.5	61	22.3	158	1	103	55	5.14	5.95	1.46			19.4		4.61	70.1	4.73	0	2.01232	3	3	0
271507	34	1	3	178.5	92.5	29	158	1	103	55	4.46	5.31	2.83			86.5		4.22	80.1	4.7	0	3.80561	3	3	0
450879	51	2	11	158.5	60.7	24.2	157	1	103	54	5.02	6.81	1.3			18.7			62.6	6.62	1	2.09719	3	3	0
88189	57	1	13	167.5	69.2	24.7	157	1	103	54	5.5	6.03	1.5							5.7	1	3.00616	3	3	0
572786	57	1	0	161	65	25.1	157	1	103	54	3.98	5.68	1.36	1.47	3.67	36.4	31.3	5.41	83	5.05	0	3.2909	1	3	0
387458	58	2	4	162.5	59.3	22.5	157	1	103	54	5.28	4.43	1.02	1.47	2.42	20.8		3.04	56.6	4.91	0	4.12594	3	3	0
287180	59	1	3	163	59	22.2	156	1	103	53	4.26					25.1				5.15	0	4.12047	3	3	0
101856	55	1	3	180	85	26.2	155	1	103	52	5.28	4.52	1.91			19		6.29	87.4	5.3	0	2.8282	1	3	0
36175	44	1	8	170.8	75.8	26	153	1	103	50	5.1	6.06	1.57	1.64	3.69	93.3		6.7	74.4	5.38	0	2.48871	3	3	0
299821	51	1	3	177.5	77.5	24.6	151	1	103	48	4.4	4.43	1.37	1.09	2.5	15		4.22	88.4	5.34	0	2.00958	1	3	0
181380	61	2	2	157	57	23.1	150	1	103	47	5.17	5.33	1.33			11.2	22.3	3.39	62.8	5.15	0	2.61739	3	3	0
367299	61	1	3	174	82	27.1	150	1	103	47	5.2	3.77	1.26	1.37	2.31	44.4		6.93	80.5	4.85	0	2.93224	1	3	0
72703	59	2	8	159	63.5	25.1	150	1	103	47	4.7	5.29	2.3			16		3.5	77.4	4.59	0	3.89049	3	3	0
621396	58	1	2	165	65	23.9	149	1	103	46	4.63	7.16	2.79			37.8			63.2	5.83	1	4.10404	2	3	0
489270	33	1	4	169	86	30.1	149	1	103	46	5.04	5.47	2.13			95.2		5.3	86.1	4.9	0	2.75428	3	3	0
123328	41	1	12	169.5	60.2	21	149	1	103	46	4.74	4.77	0.93	1.39	3.25	35.3		4.05	77.2	4.7	0	2.88296	1	3	0
584646	31	1	2	175	82	26.8	148	1	103	45	4.85	5.37	2.35			27.2		4.57	80	5.5	0	2.74333	3	3	0
301429	41	1	5	174	77	25.4	147	1	103	44	5.03	5.78	2.56	1.47	3.52	79	26	5.06	97	5.7	1	2.01232	3	3	0
227216	53	1	3	181	94	28.7	146	1	103	43	4.24	4.63	3.7			24	19.8	4.81	85.4	5.16	0	4.00821	1	3	0
26225	60	1	2	165	66	24.2	146	1	103	43	4.48	4.21	0.46	1.19	2.42	14.2		6.52	77.4	5	0	5.21287	3	3	0
181360	41	1	2	172	75	25.4	146	1	103	43	5.35	5.32	2.35	1.06	2.88	36.7		5.99	77.5	4.31	0	4.73101	3	3	0
601531	47	2	8	161	69.5	26.8	143	1	103	40	4.8	5.48	1.49			17		3.2	49.2	5.83	1	5.04312	3	3	0
469172	34	1	2	170	73	25.3	143	1	103	40	4.69	4.58	1.26			28.6		4.91	81.6	4.86	0	4.72005	1	3	0
68201	44	1	8	170	78.5	27.2	142	1	103	39	5.5	5.49	1.53			37.2		5	69.7	5.27	0	2.57906	3	3	0
19066	66	2	3	165	93	34.2	140	1	103	37	5.16	4.06	2.25			47		5.71	58.6	5.7	1	4.84873	3	3	0
168261	47	2	3	152.5	60.5	26	140	1	103	37	5.04					14.2				5.22	0	2.00137	3	3	0
436422	34	1	8	154	84.5	35.6	139	1	103	36	5.5	5.08	1.79			195.3		4	78.7	6.64	1	3.10198	3	3	0
665684	53	1	2	174	75	24.8	137	1	103	34	4.43	5.13	3.54			18.2	20.8		87.2	5.36	0	2.94045	3	3	0
317742	56	1	3	171	65	22.2	135	1	103	32	4.49	4.94	1.04			15.2		3.02	56.5	5.87	1	3.7974	1	3	0
4593	67	2	3	156	62.5	25.7	134	1	103	31	4.38	5.17	0.79	1.86	3.12	20.1		8.02	69.5	5.7	1	4.52019	3	3	0
495417	52	1	3	171	74.5	25.5	134	1	103	31	5.24					20				4.89	0	2.01232	3	3	0
56530	47	2	8	163	54.5	20.5	131	1	103	28	5.2	5.18	0.68	1.65	3.04	12.1	26.5	6.4	67.4	4.66	0	2.58453	3	3	0
403937	29	1	3	186.5	109	31.3	124	1	103	21	4.01	4.54	1.53			64.8		5.13	90.2	4.78	0	4.02464	1	3	0
522199	47	1	8	168	79.5	28.2	123	1	103	20	5.4	5.31	1.44	1.2	3.18	29.8		4.8	79.5	4.9	0	2.08077	3	3	0
55556	60	2	3	155	59	24.6	183	1	102	81	5.14	3.14	0.38	1.58	1.43	12.9	16.3	4.6	61.2	5.3	0	2.05065	3	3	0
234149	76	2	2	164	58	21.6	174	1	102	72	4.83	7.9	2.59	1.14	5.19	11.3		3.69	49.9	6.1	1	2.0835	3	3	0
596376	47	1	3	169	95.5	33.4	172	1	102	70	3.87	4.23	1.11	1.4	2.56	36.1	29.7	5.04	84.9	5	0	4.05202	1	3	0
640899	44	1	8	174	90	29.7	170	1	102	68	5	4.69	1.83			26		3.5	72.6	5.7	1	2.82546	1	3	0
393714	78	1	2	167	74	26.5	170	1	102	68	3	4	1			14		4	80	5.5	0	4.0219	3	3	0
45145	63	2	2	155	60	25	169	1	102	67	3.75	5.96	1.14	1.28	3.93	28.2		3.86	72.2	5.3	0	4.846	3	3	0
567024	63	1	8	166	68	24.7	165	1	102	63	5.1	5.4	1.64			33		5.6	69.4	6.2	1	3.31006	3	3	0
421649	59	2	3	156.5	54.5	22.3	161	1	102	59	4.7	5.05	2.24	1.13	3.02	26	28	3.19	57.1	5.36	0	2.07803	3	3	0
90919	34	1	9	169	70.6	24.7	160	1	102	58	5.17	3.34	0.55			25.5		5.15	71.4	5.21	0	3.06639	3	3	0
648216	26	1	13	176	76	24.5	160	1	102	58	5	5.6	2.17			26		4.3	86.9	4.2	0	2.20671	3	3	0
370680	73	1	2	166	92	33.4	159	1	102	57	5.41	4.04	0.92	1.28	2.15	20.8		6.93	69.2	5.89	1	4.05202	3	3	0
54521	45	1	3	175.5	67	21.8	155	1	102	53	5.21	5.76	1.75	1.02	4.32	13.8		3.92	95.2	4.9	0	3.06366	3	3	0
567551	47	1	4	171.5	83.7	28.5	154	1	102	52	5.1	4.68	1.62			30.7				4.9	0	5.13073	1	3	0
256383	34	1	13	171	71.8	24.6	153	1	102	51	5.4	3.07	0.47			33.4	32	3.42	57.7	4.8	0	2.01232	3	3	0
428071	33	1	5	183	102	30.5	151	1	102	49	5.32	6.2	3.7			31	25	4.66	83	5.1	0	3.6961	1	3	0
386459	61	1	13	163	54	20.3	150	1	102	48	4.52	5.44	1.14	1.23	3.23	17		4.44	90.6	4.6	0	2.08624	1	3	0
189346	55	1	3	173	94.7	31.6	147	1	102	45	4.96	4.99	3.37			19.5	22.2	3.81	95	5.7	1	3.04449	1	3	0
511751	73	1	2	169	76	26.6	146	1	102	44	4.7	4.19	1.56			24.2		4.03	81.6	5.85	1	2.91307	3	3	0
408450	49	2	5	160	62	24.2	146	1	102	44	5.47	3.8	1	1.27	2.28	12	17	3.71	63	5.6	1	3.71253	3	3	0
143575	59	1	2	174	80	26.4	145	1	102	43	4.86	6.45	1.83			49.1		3.78	97.5	5.47	0	3.82204	1	3	0
92436	38	2	2	162	78	29.7	144	1	102	42	4.28	5.25	2.09			18.3				4.73	0	4.02464	3	3	0
390334	42	1	7	180	110.5	34.1	143	1	102	41	4.7	6.02	2.64	1.66	3.33	68.2		8.3	65.9	5.45	0	3.11841	1	3	0
430848	30	1	3	167	69	24.6	143	1	102	41	4.87	5.99	2.32			104.6		4.93	73	5.1	0	3.64682	3	3	0
115397	59	2	2	159	63	24.9	143	1	102	41	3.97	4.63	2.24			20.8	25.2	4.37	66.5	4.8	0	4.12047	3	3	0
653640	45	1	3	184.5	101	29.7	142	1	102	40	4.79	4.86	1.27			39.1	31.6	3.89	89	6.5	1	3.12936	3	3	0
34728	39	1	2	180	80	24.7	142	1	102	40	4.11	5.73	1.32			28.4			77.8	4.41	0	3.89596	3	3	0
512134	44	2	3	154	56.5	23.8	141	1	102	39	4.1	3.69	1.13	1.05	2.13	9.9		5.01	52.3	5.37	0	4.86516	3	3	0
2516	67	1	8	166	70	25.4	141	1	102	39	5.5	4.06	0.64			13.5		6.5	73.7	5.13	0	3.38672	3	3	0
364967	64	2	2	153	46	19.7	140	1	102	38	4.45	5.71	2.49	1.75	3.06	16.9		3.98	57.9	6.03	1	2.77892	3	3	0
281402	50	1	4	159	69	27.3	140	1	102	38	4.8	4.01	1.66	0.99	2.32	26.6		4.88	90	4.91	0	4.00274	1	3	0
255738	39	1	9	178.6	58.3	18.3	138	1	102	36	5.01	6.39	1.41			23.9		4.69	74	5.4	0	2.78166	3	3	0
566479	32	1	3	163	66.5	25	138	1	102	36	5.07	7.7	13.4			11.9	12.3	4.34	77.9	4.8	0	2.5681	3	3	0
607667	53	1	2	177	77	24.6	137	1	102	35	4.36	3.96	2.36	1.42	2.08	24.7	24.6	5.1	80.1	4.81	0	4.67899	1	3	0
212795	38	2	3	165.5	82.5	30.1	136	1	102	34	5.09	3.85	1.27	0.87	2.23	19.4		3.75	54.9	6.1	1	2.17933	3	3	0
576630	35	1	8	171	75.5	25.8	136	1	102	34	4.9	4.13	0.87			42.6	34.5	3.56	89.9	5.56	0	2.00958	3	3	0
303318	32	1	4	180	62	19.1	136	1	102	34	5.25	5.89	0.93			18.1		5.74	85.6	5.1	0	2.73238	3	3	0
274264	61	2	2	157	69	28	134	1	102	32	4	5	0			20	23	4	60	6.1	1	4.00548	3	3	0
624970	38	1	3	175	58.5	19.1	134	1	102	32	4.74	3.12	0.81			32.2		6.4	49.4	5.3	0	4.27379	3	3	0
56528	50	1	8	168	51.5	18.2	134	1	102	32	5.1					14				5.08	0	4.82409	1	3	0
248345	30	1	3	169	55.5	19.4	134	1	102	32	4.51					23.3	24.3	4.96	88.8	4.84	0	5.03765	3	3	0
661213	51	1	2	175	81	26.45	128	1	102	26	4.15	4.34	6.43			33.5		4.49	80.9	5.2	0	5.18275	1	3	0
635611	53	2	3	170.5	61.5	21.2	127	1	102	25	3.94	4.12	0.77	1.5	2.46	17.3		2.85	63.7	4.6	0	2.92676	3	3	0
608574	57	1	3	172	60.5	20.5	122	1	102	20	4.21	5.94	1.91			22.9		3.26	66.9	5.92	1	3.77276	1	3	0
302880	82	2	2	146	49	23	179	1	101	78	3.86	5.49	2.43	1.39	2.71	44.7		5.16	57.4	4.6	0	2.96235	3	3	0
658652	32	2	5	165	58	21.3	177	1	101	76	5.35	4.8	2.1	1.26	2.73	13	19	4.98	70	5.2	0	2.98426	3	3	0
378665	78	1	2	178	73	23	172	1	101	71	4.95	6.68	1.83			11.5	20		70	5.2	0	2.95688	3	3	0
503871	45	1	3	171.5	78	26.5	170	1	101	69	4.84	5.54	2.17			22.5		3.72	65.6	5.4	0	2.89117	3	3	0
528125	57	2	3	156	58.5	24	169	1	101	68	4.66	4.01	1.13	1.23	2	16.2		4.81	58.3	4.44	0	2.05065	3	3	0
324026	53	1	13	161	53.7	20.7	164	1	101	63	4.66	4.67	1.29	1.15	2.71	23.7	26	3.11	75.9	5.1	0	2.75154	1	3	0
4901	80	2	2	156	60	24.7	163	1	101	62	4.83	5.42	1.03	2.09	3.05	12.8		3.8	60.8	5.6	1	2.77892	3	3	0
241230	47	2	8	166	57	20.7	162	1	101	61	5.3	3.93	0.5			17		4.1	55.2	6.06	1	4.16153	3	3	0
118524	79	1	3	159.5	50.5	19.9	162	1	101	61	3.84	4.17	0.79	1.69	1.94	15.7		3.63	70.1	6	1	4.564	1	3	0
612580	36	1	5	171	77	26.3	161	1	101	60	5.16	4.9	3.6	1.7	2.29	30	19	4.83	88	5.5	0	4.82683	3	3	0
224986	63	2	11	155.5	67	27.7	161	1	101	60	4.47	7.48	1.38	1.55	3.42	28.9	32.2	6.81	44.2	5	0	2.96235	3	3	0
10963	58	1	3	174	73.5	24.3	160	1	101	59	4.52	6.86	6.93	1.04	2.44	35.6		5.18	90.8	6.17	1	4.08761	1	3	0
109772	52	1	2	172	79	26.7	159	1	101	58	4.9	5.11	2.34	0.88	2.97	52.7		4.68	82.6	6	1	3.90965	1	3	0
171201	59	2	3	153	68	29	158	1	101	57	4.89	5.56	2.32	1.06	3.74	34.2		6.04	61.3	4.89	0	3.5373	3	3	0
252684	28	1	2	171	70	23.9	158	1	101	57	3	3	0			45	43	4	87	4.58	0	3.12389	3	3	0
437498	43	2	3	161	63.5	24.5	157	1	101	56	5.11	4.77	2.14	1.39	2.53	14.4	15.3	4.19	58	6.26	1	4.98015	3	3	0
316213	34	1	13	172.5	80.1	26.9	157	1	101	56	4.59	5.73	1.4	1.23	3.62	53.8	31.2	3.41	71.9	4.5	0	2.75154	1	3	0
650580	64	1	2	170	65	22.5	156	1	101	55	5.39	4.58	4.45	0.83	1.82	23.7		5.22	69.8	6.53	1	5.03765	3	3	0
383339	55	1	11	164.5	78.3	28.9	156	1	101	55	4.61	4.82	3.81	0.97	2.59	30.1		4.14	80.2	5.5	0	2.53251	3	3	0
662327	44	1	2	169	65	22.8	155	1	101	54	4.59	4.58	0.59			17.9		4.54	69.4	5.6	1	5.00205	3	3	0
152796	34	1	3	170	76.5	26.5	155	1	101	54	4.51	5.53	4.55	0.8	2.51	41.1		5.6	91.6	5.25	0	4.09309	3	3	0
48681	58	1	2	171	76	26	152	1	101	51	4.56	5.02	2.29	1.26	2.96	58.3		4.14	82	4.65	0	2.55441	1	3	0
428793	66	1	14	175.5	88.4	28.7	151	1	101	50	5	4.15	1.02	1.19	2.73	17.3		6.5	86	5.6	1	2.03149	3	3	0
146156	53	1	13	167.5	67	23.9	151	1	101	50	5.11	5.63	1.77			18.3		4.35	68.9	4.7	0	3.03901	3	3	0
353985	77	1	2	177	76	24.3	150	1	101	49	5.35	5.89	4.91	1.08	3.02	20.2		5.04	89.1	5.74	1	2.99247	3	3	0
404045	58	1	2	170	83	28.7	150	1	101	49	4.44	4.91	2.58	0.83	2.62	62.8	33.9	4.25	75.6	5.7	1	3.94524	1	3	0
663528	36	1	3	179.5	113.3	35.2	149	1	101	48	5.22	6.61	3.6			100.2		2.93	76.1	5.9	1	3.16222	1	3	0
23929	35	1	13	173	78.8	26.3	148	1	101	47	5.03	3.83	1.48	1.06	2.32	46.3		3.78	75.1	5.2	0	2.71869	1	3	0
633649	39	1	13	166	68.4	24.8	148	1	101	47	5.47	7.48	8.1			75.8	37.2	3.68	65.5	4.7	0	2.00411	2	3	0
172593	40	1	2	178	97	30.6	147	1	101	46	4.23	5.67	2.75	1.11	2.92	131.5		3.86	85.5	6.5	1	4.00548	3	3	0
138993	41	1	3	161.5	75.5	28.9	147	1	101	46	4.56	4.96	2.71	0.82	3.31	46.4		4.03	73	5.27	0	3.36482	3	3	0
484898	39	1	3	166	90	32.7	147	1	101	46	5.38	4.46	2.73	0.97	2.52	121.1		3.67	71	5	0	2.94867	2	3	0
295692	48	1	3	160	73.5	28.7	147	1	101	46	5.08	6.67	3.72	1.19	4.03	59.7		4.06	69.1	4.69	0	2.01506	1	3	0
235793	37	1	3	179.5	80.5	25	147	1	101	46	4.54	3.46	0.82	1.31	1.99	14.6		3.32	80.5	4.24	0	3.84394	3	3	0
109457	55	1	3	177.5	73	23.2	146	1	101	45	4	2	0			14	15	3	88	4.77	0	5.03217	1	3	0
28378	45	1	3	177	71.5	22.8	146	1	101	45	3.92	4.36	0.67	1.31	2.54	32.3		5.03	78.7	4.58	0	3.06639	1	3	0
513207	38	1	3	168	71	25.2	145	1	101	44	4.47	4.59	2.07			64.4	44.6	4.51	73.6	5.43	0	3.98631	3	3	0
575680	53	1	2	176	89	28.7	144	1	101	43	5.17	4.3	0.82	1.68	2.09	20.3		5.52	79.9	5.3	0	2.54073	1	3	0
346688	49	1	3	165	76.5	28.1	143	1	101	42	5.46	5.01	4.43			110.9		4.42	70.1	6.1	1	4.14511	1	3	0
71541	57	1	8	166	83	30.1	143	1	101	42	5.13	4.82	1.01	1.56	2.82	34.4		4	59	5	0	2.6694	3	3	0
246214	47	2	2	154	58	24.5	143	1	101	42	4.5	5.15	1.16	1.62	3.26	20.4	21.1	5.8	62.1	4.4	0	2.06982	3	3	0
599606	53	1	13	171.5	75	25.5	141	1	101	40	4.87	4.81	0.91							4.96	0	3.0089	3	3	0
104940	33	2	2	154	58	24.5	139	1	101	38	5.41	4.88	1.11			9			43.6	5.6	1	3.08282	3	3	0
365061	40	1	2	180	70	21.6	139	1	101	38	3.87	3.71	1.53	1.23	2.17	31.2		4.71	75.6	4.4	0	3.90691	3	3	0
180295	35	1	2	166	68	24.7	138	1	101	37	3.94	5.62	3.08	1.18	3.06	43		3.01	77.4	4.5	0	4.12594	3	3	0
681011	34	1	2	174	64	21.1	137	1	101	36	4.3	6.6	1.5	1.29	4.35	26.7		4.81	85.9	4.67	0	2.00958	3	3	0
155779	46	1	3	172.5	79	26.5	136	1	101	35	4.25	5.55	1.7	1.29	3.52	22.6	24.9	4.1	72.4	5.15	0	4.0219	1	3	0
157202	40	2	3	160	71	27.7	135	1	101	34	5.26	4.85	0.6	1.6	2.86	47.4		3.6	56.1	5.98	1	3.93155	3	3	0
544529	63	1	2	178	89	28.1	135	1	101	34	4.99	3.96	5.07			33.8				5.44	0	5.1937	3	3	0
256762	72	2	4	162	64	24.4	135	1	101	34	4.83	4.87	1.52	1.21	2.99	9.1	18.4	4.86	70.1	5.1	0	2.97331	3	3	0
55268	65	1	8	165	75	27.5	133	1	101	32	5.5	4.06	1.84		2.28	24	29.2	4.5	75.3	5.49	0	2.81451	3	3	0
326649	48	1	3	163	71.5	26.9	133	1	101	32	4.88	3.83	1.12			11.2		4.38	75.9	5.1	0	2.81999	1	3	0
452490	65	2	3	155	54	22.5	131	1	101	30	5.12	7.12	2.08	1.69	4.24	20		3.34	63.3	5.2	0	2.96783	3	3	0
473915	30	1	3	171.5	59.5	20.2	130	1	101	29	4.09	3.82	1.1	1.15	2.4	15.8	19.4	3.82	63.4	4.91	0	3.98357	1	3	0
574701	62	2	4	155	51.5	21.4	129	1	101	28	5.45	6.26	0.82	1.83	3.36	17.9		6.41	59.4	6.28	1	2.58727	3	3	0
574838	54	1	3	168	71.5	25.3	128	1	101	27	5.12	3.75	0.76			15.5		5.07	62	5.58	0	3.7974	1	3	0
212837	63	1	2	176	79	25.5	128	1	101	27	3.75	5.36	1.53			15	20.6	5.67	78.3	5.1	0	4.13963	3	3	0
367215	48	1	3	175	78.5	25.6	128	1	101	27	4.71	5.31	2.11			34.3			87.3	4.4	0	4.0794	3	3	0
271474	39	1	4	170.5	74	25.5	128	1	101	27	4.98	5.01	2.28			17.6	14.7	4.03	90.3	4.3	0	2.35455	3	3	0
473410	61	1	3	172	60.5	20.5	121	1	101	20	4.43	3.9	0.88	1.01	2.46	19.4		4.33	72.5	5.38	0	3.92608	2	3	0
659933	42	2	3	153.5	69.5	29.5	121	1	101	20	5.5					22.5				4.97	0	2.01232	3	3	0
592587	56	1	3	169	84.5	29.6	190	1	100	90	4.86	6.08	1.45	1.25	3.72	16.8		4.37	87.8	4.81	0	3.12936	1	3	0
545282	54	1	5	164	63	23.4	180	1	100	80	4.84	5.3	0.7	1.37	3.13	11	17	4.3	92	5.76	1	2.71047	1	3	0
176650	72	1	8	172	73.5	24.8	180	1	100	80	5	5.53	1.12		3.36	16	30		73.7	5.19	0	3.52909	3	3	0
237265	62	2	11	161	55.4	21.4	177	1	100	77	4.96	4.86	1.15			17.3	18.9	4.75	67.7	5.4	0	2.52704	3	3	0
192438	37	1	2	176.7	89.2	28.6	174	1	100	74	4.69	5.3	2.35			122.9	51.3	4.58	94.4	5.72	1	3.98631	1	3	0
14232	47	1	3	161.5	73.5	28.18	171	1	100	71	4.98	5.02	2.56			64.9	45.5	5.03	76.2	5.55	0	3.92882	1	3	0
114653	31	1	8	186	86.5	25	170	1	100	70	4.6	4.6	1.01			28		5.5	89.7	4.54	0	4.06571	3	3	0
650069	59	2	2	155	52	21.6	169	1	100	69	5.54	4.99	0.77			48.9	43.3	4.55	65	5.6	1	2.66667	3	3	0
624809	56	1	3	174	90	29.7	169	1	100	69	4.75					33.4				4.87	0	2.01232	1	3	0
337493	62	1	2	173	71	23.7	168	1	100	68	4.55	4.19	1.32			13.6	18.2		71.7	6.5	1	4.14237	1	3	0
61150	52	1	13	170.5	70.6	24.3	165	1	100	65	5.41	5.1	3.05							4.9	0	3.0089	1	3	0
420822	61	1	8	185.5	57.5	16.7	164	1	100	64	4.9	4.75	0.81			15	25			5.1	0	3.06913	1	3	0
268974	53	2	3	152	63	27.3	162	1	100	62	5.31	4.96	0.59	1.35	3.31	12.4		4.37	39.4	5.54	0	2.11088	3	3	0
569384	51	1	13	170	80	27.7	162	1	100	62	5	5.87	2.85			51.4	27.9	6.81	77.3	5.28	0	2.63381	3	3	0
141597	57	1	13	169.5	75.6	26.3	161	1	100	61	5.41	4.56	2.02	1.12	2.29	15.3	20.9	4.91	72.4	4.77	0	2.01232	1	3	0
509653	50	1	8	158	53	21.2	160	1	100	60	5.4	5.04	0.83			25	34	3.9	91.7	5.96	1	3.06913	3	3	0
448740	60	2	8	154	62.5	26.4	160	1	100	60	5.5	6.14	1.01	1.76	3.71	31.3	34.6	4.82	55.76	5.27	0	3.58658	3	3	0
482734	77	1	4	170	78	27	160	1	100	60	5.26	4.09	2.16	1.15	2.17	16.2		7.21	124.8	5.2	0	3.02259	3	3	0
392277	60	1	9	161	58.2	22.5	160	1	100	60	4.73	4.01	0.68			26.6		3.78	88	4.9	0	4.12047	3	3	0
184905	70	2	2	155	53	22.1	159	1	100	59	4.35	4.16	1.01	1.51	2.38	9.9		4	54	4.6	0	4.02464	3	3	0
160912	63	2	7	158.5	79.6	31.7	158	1	100	58	5.4	4.54	1.67	1.24	2.2	26		5.5	67.4	4.75	0	5.17454	3	3	0
532579	36	1	8	179.5	77	23.9	157	1	100	57	5.3	4.5	0.64	1.41	2.41	40	22	6.7	92.5	5.45	0	4.25736	3	3	0
452970	62	2	3	154.5	70	29.3	157	1	100	57	5.14	4.99	1.72	1.32	3.2	17.9	22.6	4.42	65.8	5.09	0	2.04517	3	3	0
52927	62	1	13	177	76	24.3	156	1	100	56	4.87	5.45	1.05	1.62	3.34	23.4		4.78	77.4	5.3	0	2.1848	3	3	0
391144	42	1	3	155	51.5	21.4	156	1	100	56	4.93	4.3	0.68	1.25	2.51	24		6.47	96.4	5.2	0	2.1629	3	3	0
317370	57	1	4	165	62	22.8	155	1	100	55	5.47	5.81	0.83			13.6		5.91	82.8	5.2	0	2.08077	1	3	0
557500	42	1	3	173.5	88	29.2	153	1	100	53	4.73	4.55	2.59	0.91	2.58	17.3		4.26	68.7	5.5	0	3.99726	3	3	0
616995	62	1	2	169	90	31.5	153	1	100	53	4.52	4.26	3.56	0.9	1.92	36.7		4.64	77.3	5.23	0	4.95551	1	3	0
218761	55	2	10	155.5	71.5	29.6	153	1	100	53	5.19	3.8	0.67	1.25	1.62	23	31		68	5.11	0	2.02875	3	3	0
414939	31	1	8	175	85.5	27.9	152	1	100	52	5.4	4.94	2.8			44	27			5.5	0	4.13415	1	3	0
55458	52	2	3	143.5	43	20.9	151	1	100	51	4.62	4.45	1.11	1.81	2.19	23.4		5.67	41.3	5.03	0	3.03901	3	3	0
650138	70	2	2	166	71	25.8	150	1	100	50	4.48	5.48	1.92	1.4	3.06	25.6		4.74	76.7	6.73	1	2.51335	3	3	0
204577	66	1	4	167	71	25.5	150	1	100	50	5.4	4.31	2.63	1.04	2.76	11.5	19.7	3.58	79.6	5.82	1	3.0883	1	3	0
552894	39	1	8	165.8	89.1	32.4	150	1	100	50	5.1	4.15	3.03			65		4.3	67.6	5.46	0	4.27652	2	3	0
671892	52	1	8	165.3	86.4	31.6	150	1	100	50	4.4	4.19	1.36	1.36	2.47	28		4	86.2	5.16	0	2.89665	3	3	0
75442	58	1	8	163	45	16.9	150	1	100	50	4.8	2.89	3.58			219		7.2	115.1	5	0	2.00958	1	3	0
181406	74	1	4	163	73	27.5	150	1	100	50	5.44	4.41	1.39	1.06	2.69	60	47.2	5.8	109.5	4.9	0	3.54552	3	3	0
631955	57	2	2	167	57	20.4	150	1	100	50	5.08	4.41	1.1	1.63	2.27	17.7	21.9	3.61	51.3	4.9	0	2.98973	3	3	0
591753	53	1	8	187	69	19.7	149	1	100	49	5.5	4.08	3.83	1.08	2.7	21.9	25.8	6.16	82.8	5.29	0	2.00411	3	3	0
322113	63	1	13	164	72	26.8	149	1	100	49	4.8	6.95	4.97	0.94	3.54	24.2		5.83	94.9	4.6	0	2.0616	3	3	0
170665	48	2	3	160	72	28.1	148	1	100	48	4.4	6.45	0.85	1.64	3.97	21		4.36	62.8	5.4	0	3.98631	3	3	0
261380	45	1	2	162	76	29	147	1	100	47	4.85	4.71	3.08	0.99	2.33	49.9		5.76	82.6	6.89	1	5.05955	3	3	0
428387	38	1	4	171	76.5	26.2	147	1	100	47	5.03	9.13	3.15	1.06	6.2	81.7		4.25	87.2	5.8	1	4.01095	3	3	0
577368	75	2	11	160.9	60.7	23.4	147	1	100	47	5.38	7.16	2.1			15.4	20.3	5.19	71.7	5.7	1	2.97057	3	3	0
593286	39	1	2	179	92	28.7	147	1	100	47	4.81	6.31	1.65	0.93	4.61	33.7			90.2	5.63	1	4.01643	3	3	0
509860	63	2	2	157	51	20.6	147	1	100	47	5.49	5.58	3.47			16		5.46	83.2	4.7	0	2.51335	3	3	0
476622	47	1	9	172.4	97.3	32.7	147	1	100	47	4.8	5.82	4.32			57.8		4.15	76.6	4.69	0	2.11636	3	3	0
102700	36	1	4	171	79	27	146	1	100	46	4.57	5.78	2.51	1.11	3.22	127.2	53.7	5.33	97.2	4.8	0	2.91855	1	3	0
81072	56	1	13	163	69.3	26.1	145	1	100	45	4.56	4.68	2.08							4.3	0	3.01164	3	3	0
417327	38	2	10	164	74.1	27.6	144	1	100	44	5.43	3.39	0.8	1.32	1.9	12		2.9	52	5.68	1	2.94593	3	3	0
604607	40	1	10	166	63	22.9	144	1	100	44	4.75	4.75	1.62	1.6	2.05	10		3.3	99	5.07	0	2.13552	3	3	0
133380	41	1	3	174.5	85	27.9	142	1	100	42	4.62	7.23	2	1.41	4.91	16.6		3.43	76.3	5.1	0	3.98905	3	3	0
546167	66	1	2	181	71	21.7	141	1	100	41	4.36	3.3	0.55			25.7		5.53	58.4	5.26	0	2.91307	3	3	0
493174	71	2	3	153.5	52.5	22.3	141	1	100	41	5.23	4.95	0.84			16.3		3.45	52.2	5.24	0	2.03149	3	3	0
367778	75	1	8	155	47.5	19.8	140	1	100	40	5.47	6.11	1.14		3.76	25	27		95.4	6.2	1	2.7488	3	3	0
205556	42	1	8	175.5	80	26	140	1	100	40	5	5	1.68			40		4.3	80.5	4.9	0	2.00958	3	3	0
455975	41	2	8	151	49.5	21.7	140	1	100	40	5	5.52	1			12.9	24	4.7	47.7	4.89	0	3.29911	3	3	0
578369	53	1	13	185	86	25.1	140	1	100	40	4.47	3.46	1.26	0.87	2.26	11.8		6.39	112.9	4.61	0	3.04723	3	3	0
620949	47	1	3	174.5	78.5	25.8	139	1	100	39	3.96	6.49	2.03	1.15	4.34	20.8		6.11	74.2	4.91	0	4.10404	2	3	0
547067	41	1	9	176.5	71.1	22.8	139	1	100	39	5.31	6.22	1.82			35.2	28.1	3.16	84.4	4.7	0	3.02806	3	3	0
33425	44	2	3	165.5	53.5	19.5	138	1	100	38	4.44	3.66	0.57	1.59	2.19	17.5		5.67	57.5	5.33	0	2.98426	3	3	0
416443	32	1	3	181.5	81	24.6	138	1	100	38	4.89	4.66	5.86			47.9		4.96	89.6	5.29	0	3.94798	3	3	0
97706	43	1	3	174.5	70.5	23.2	138	1	100	38	4.83	4.65	2.69			24.8		2.99	84.6	5.08	0	3.7974	3	3	0
656744	41	1	3	178.5	87.5	27.5	137	1	100	37	5.24	5.41	1.76	1.18	3.49	23.1	18.6	5.15	70.5	6.1	1	3.92608	1	3	0
590629	46	2	3	150	57.5	25.6	137	1	100	37	5.56	4.62	2.5			77.2		3.27	48.2	5.89	1	2.83915	3	3	0
388296	56	1	3	180	95.5	29.5	136	1	100	36	5.02	4.89	2.51			39.7	19.8		96.2	5.97	1	3.23614	3	3	0
476512	39	2	5	164	63	23.4	136	1	100	36	5.12	4	1.6	1.57	2.08	12	22	3.02	63	5.5	0	2.09172	3	3	0
255602	46	2	3	157.5	80	32.2	135	1	100	35	4.72	6.52	1.43	1.22	4.29	33.4		4.07	63.4	5.62	1	3.80014	3	3	0
293787	33	1	2	165	69	25.3	135	1	100	35	3.95	4.57	1.11	1.14	2.8	37.8	25.5	4.2	66.8	5.3	0	4.12594	1	3	0
326520	67	2	3	154	79.5	33.5	134	1	100	34	5.51	7.05	2.5	1.32	4.44	43.6		4.52	57.7	6	1	2.0178	3	3	0
123875	37	2	3	152.5	57.5	24.7	134	1	100	34	5.41	6.56	1.62	1.52	3.85	16.2	22.5	3.07	47.2	5.41	0	2.08898	3	3	0
334518	32	1	3	167	65	23.3	134	1	100	34	5.47	6.25	1.8	1.19	3.73	32.8		3.73	88.3	5.2	0	2.95414	3	3	0
466490	38	1	3	174	76	25.1	133	1	100	33	4.93	5.16	1.11	0.93	2.99	27.9		4.75	82.8	5.15	0	2.39288	1	3	0
266028	31	1	3	166.5	87	31.4	132	1	100	32	4.54	5.88	1.18			41.9		3.77	71.2	5.91	1	3.24435	3	3	0
127733	62	2	3	149	60.5	27.3	132	1	100	32	5.19	3.66	1.98	0.9	1.91	14	23	5.56	52.5	5.8	1	2.47228	3	3	0
39673	40	1	2	177	81	25.9	132	1	100	32	3.29	4.72	2.4	1.12	2.67	35.3	27.7	3.2	81.4	5.61	1	4.36961	3	3	0
100738	38	1	3	178.5	93.5	29.3	132	1	100	32	4.9					28.7				5.49	0	2.00958	1	3	0
641837	68	2	2	159	63	24.9	132	1	100	32	4.6	3.77	2.07				33.6	5.14	60	5.13	0	4.00274	3	3	0
477121	45	1	8	169	76.5	26.8	131	1	100	31	5.4	3.45	1.03	0.96	1.98	49	32	4.5	86.8	5.1	0	2.987	3	3	0
85772	48	1	3	172.5	87	29.2	130	1	100	30	5.51	4.11	2.05			27.2	19.5	4.86	62.8	5.62	1	2.10815	2	3	0
486222	40	1	8	173	91	30.4	130	1	100	30	5.3	4.87	2.01			63		4.3	89.6	5.2	0	2.00411	3	3	0
78776	54	1	8	170	55.5	19.2	129	1	100	29	5.2	6.25	0.94			23	24			4.7	0	4.11773	1	3	0
112155	34	1	2	167	73	26.2	127	1	100	27	3.74	5.3	1.7	0.99	2.99	36.3		4.53	71	5.6	1	3.98631	3	3	0
51042	55	2	3	166	62	22.5	126	1	100	26	4.58	5.52	2.6	1.19	3.31	23.8		3.72	58	4.6	0	4.97741	3	3	0
74382	30	1	8	177	69.5	22.2	120	1	100	20	5.5	3.53	0.66			34	24	5.5	74.8	5.1	0	2.06982	2	3	0
128195	78	2	2	153	65	27.8	185	1	99	86	4.77	4.87	1.4	1.05	3.03	41.8		5.6	47.4	6.05	1	2.77892	3	3	0
642372	34	1	13	173	103.5	34.6	179	1	99	80	4.33	3.48	1.26	0.87	2.17	67.3	32.1	4.44	78.6	5.5	0	2.07803	3	3	0
638682	70	2	2	142	48	23.8	178	1	99	79	4.88	4.6	1.41	1.46	2.48	23.2		4.25	58.8	5.3	0	2.96235	3	3	0
499352	77	1	3	170.5	67	23	177	1	99	78	5.52	6.1	1.97			13.9		4.02	62.4	5.76	1	2.03149	3	3	0
35492	59	1	11	176.2	82.4	26.5	175	1	99	76	5.47	4.55	1.73	1.31	2.53	28.2		5.29	80	5.8	1	2.91034	3	3	0
463602	63	2	11	168	92.8	32.9	172	1	99	73	5.44	5.18	1.69			101.9		5.59	78.6	6.1	1	2.65845	3	3	0
567684	48	1	13	170	72	24.9	172	1	99	73	5.1	4	1.64			20.5		4.2	90.3	4.72	0	2.43943	3	3	0
258906	65	2	2	156	57	23.4	166	1	99	67	5.27	6.15	1.01	1.95	3.52	22.1	27.7	6.94	65.7	5.56	0	2.07803	3	3	0
626110	35	1	2	170	83	28.7	164	1	99	65	4.04	4.1	0.8	0.95	2.6	26.1	20.2	4.84	84	4.85	0	3.94524	3	3	0
571282	68	1	13	164.5	68.7	25.4	163	1	99	64	4.96	3.75	0.61	1.04	2.31	23.6		4.87	76.5	6	1	2.01232	3	3	0
286608	80	1	9	168	70.7	25	163	1	99	64	4.88	4.39	0.6			21.3		5.92	81.2	4.8	0	3.13484	3	3	0
272135	62	1	13	166	82	29.8	161	1	99	62	5.14	5.77	2.06	1.21	3.6	40.3	33.8	6.53	71.7	5.2	0	2.00411	3	3	0
653320	76	1	4	175	80.7	26.4	161	1	99	62	4.53	4.82	2.98			20	24.4		86.4	5.2	0	4.2601	3	3	0
80559	28	1	3	182	60	18.1	160	1	99	61	5.2	5.22	2.07			14.1		3.99	76.8	5.3	0	2.94867	3	3	0
100124	53	1	13	172	88	29.7	157	1	99	58	5.1	4.55	3.99	1.04	2.15	34.9	23.1	6.1	113.3	5.94	1	2.03149	3	3	0
684018	80	1	3	174.5	77.5	25.5	156	1	99	57	5.15	4.42	1.25	1.11	2.93	27.8		6.54	83.1	5.4	0	3.18686	3	3	0
158051	50	1	3	170.5	75	25.8	154	1	99	55	5.4					31.2			70.1	6.11	1	2.03149	1	3	0
187452	27	1	7	166	82.5	29.9	154	1	99	55	5.2	5.72	1.45	1.64	3.65	59.4		5.7	83.9	5.8	1	2.17112	3	3	0
317392	43	1	3	172.5	75	25.2	154	1	99	55	4.78					34.2		3.25	76.7	5.5	0	4.33128	1	3	0
575281	59	2	3	150	55.5	24.6	153	1	99	54	5.3	6.3	2.06	1.05	3.73	14	20	3.81	57.6	4.96	0	2.09993	3	3	0
650409	57	1	4	169	76	26.6	153	1	99	54	4.66	4.78	1.6	1.1	2.85	20.5	22	4.53	87.7	4.41	0	2.93224	1	3	0
479373	38	1	3	172.5	69	23.2	150	1	99	51	3.91	4.94	1.4			17.2	20.9	3.75	59.8	5.22	0	3.02259	3	3	0
609757	70	1	9	175.5	75.6	24.55	150	1	99	51	4.57	5.49	2.4			13		3.73	76.9	4.89	0	5.02396	2	3	0
516724	62	1	13	173.5	75.9	25.2	149	1	99	50	5.26	4.83	1.82	1.15	2.83	14.6		4.3	67.6	5.84	1	2.75702	1	3	0
575072	59	1	3	165.5	64.5	23.5	149	1	99	50	5.22	4.22	0.65	1.32	2.28	17.3		4.17	93.7	4.8	0	2.55989	1	3	0
601657	41	1	2	169	63	22.1	149	1	99	50	4.12	4.7	1.6	1.1	2.69	27.3		5.66	90.2	4.39	0	3.0089	3	3	0
617975	36	1	3	180	76.5	23.6	147	1	99	48	4.9	4.24	0.76	1.36	2.51	9.4		4.59	73.9	6	1	4.06023	3	3	0
558361	29	2	5	149	52	23.4	147	1	99	48	4.63	4.5	0.9	1.18	2.63	15	23	3.98	53	5.8	1	3.32649	3	3	0
589066	34	1	8	164	75.5	28.1	147	1	99	48	4.5	4.83	1.07			103		4.6	70.2	5.4	0	3.12663	3	3	0
354376	58	1	3	161	63	24.3	147	1	99	48	4.58					25.3				5.12	0	2.00958	1	3	0
510136	49	1	13	164	72	26.8	147	1	99	48	5.45	6.62	1.98							4.9	0	3.01164	1	3	0
40389	39	1	13	174	70.6	23.3	144	1	99	45	5.06	5.11	1.03			23.2	26	5.9	70.1	5.91	1	2.77344	3	3	0
584590	62	1	3	169.5	59	20.5	144	1	99	45	4.9	3.56	0.79	1.06	1.95	20.1		6.37	73.9	5.5	0	3.92882	1	3	0
235229	44	1	5	172.5	65.5	22	144	1	99	45	4.79	5.4	1.2	1.83	2.59	20		3.32	56	5.5	0	3.87132	3	3	0
278104	32	1	10	168.5	72.7	25.6	144	1	99	45	5.26	4.27	2.11			10			74	5.3	0	2.03149	3	3	0
309759	45	2	3	165.5	60.5	22.1	144	1	99	45	5.03	4.76	0.45	1.37	2.72	11.4	17.4	3.41	50.3	4.91	0	3.0883	3	3	0
502009	50	1	13	161.5	65.6	25.2	144	1	99	45	4.52	3.37	0.78							4.9	0	3.01164	1	3	0
91442	59	2	3	157	49	19.9	144	1	99	45	5.27	4.71	1.35	1.36	2.88	18.4	24.4	3.09	53.1	4.8	0	2.9514	3	3	0
79571	36	1	3	173.5	81	26.8	143	1	99	44	5.32	5.61	4.01			77.9		4.87	81.4	5.7	1	3.06639	3	3	0
146695	46	1	2	175	68	22.2	142	1	99	43	4.01	4.17	1.67	1.05	2.57	25.4		4.22	70.2	6.07	1	3.00616	1	3	0
29670	51	1	3	164.5	74.5	27.5	142	1	99	43	5.35	6.24	4.08			65.9		4.68	74.5	5.61	1	3.78645	1	3	0
515093	45	1	9	167.5	62.8	22.4	142	1	99	43	5.32	4.21	1.05			14.9		6.65	94.5	5.48	0	2.90212	3	3	0
64862	73	1	2	164	72	26.8	142	1	99	43	4.78	3.88	0.87	1.26	2.19	29.4		2.83	76.1	5.01	0	2.67488	3	3	0
242511	55	1	3	159	56.5	22.3	141	1	99	42	5.39	4.5	1.75			14.5		4.2	69.2	5.6	1	2.94045	1	3	0
597536	41	1	13	169	94.5	33.1	141	1	99	42	4.46	4.7	2.59	0.79	2.43	54.9	33.3	4.62	73.4	5.4	0	2.77344	1	3	0
545687	62	1	8	170.5	69.5	23.9	141	1	99	42	5.1	4.49	0.65			14	32			5.18	0	4.25736	3	3	0
27369	61	1	2	171	72	24.6	141	1	99	42	4.65	3.8	0.99			28.7	18.5		91	5.04	0	2.26694	1	3	0
433177	30	2	13	158	75	30	141	1	99	42	4.4	4.1	1.26	1.39	2.27	27				4.9	0	2.08077	3	3	0
172443	34	1	3	177	77	24.6	141	1	99	42	4.54	4.72	0.69			19.1	21.2	4.78	67.3	4.88	0	2.03149	1	3	0
479428	56	1	2	164	73	27.1	141	1	99	42	5.05	6.64	2.69	1.5	3.72	19.8	22.4	3.58	57.4	4.48	0	2.11362	1	3	0
545376	62	2	2	157	67	27.2	140	1	99	41	3.9	6.11	1.06			29.8	42.1	5.76	70.2	5.15	0	4.67899	3	3	0
342331	61	1	3	173.5	85	28.2	140	1	99	41	5.37	4.47	3.18	0.92	2.17	26.7		6.98	108	5.1	0	2.55168	3	3	0
288108	51	2	2	159	70	27.6	140	1	99	41	4.67	5.51	1.26	1.07	3.38	14.4		3.77	58.4	5	0	3.10472	3	3	0
628990	43	1	8	163	72.5	27.3	140	1	99	41	5.3	4.12	0.95			18.9	31.8	4	75.9	4.98	0	2.97331	3	3	0
119794	52	1	5	177	79.5	25.4	140	1	99	41	5.17	5.6	2.69	1.06	3.07	22		3.08	84	4.8	0	3.97536	3	3	0
424540	65	1	2	170	69	23.9	139	1	99	40	5.07	7.91	1.83	2.26	4.49	125		5.83	78.1	5.22	0	5.0486	3	3	0
475973	64	1	2	168	76	26.9	139	1	99	40	4.66	4.38	1.37	0.92	2.48	25.8		4.87	101.7	5.11	0	2.94593	1	3	0
550806	41	1	2	179	87	27.2	138	1	99	39	4.88	3.99	1.78	0.83	2.15	44.9		2.92	81	5.9	1	4.33128	3	3	0
528362	48	2	3	159	60.5	23.9	138	1	99	39	5.02					16				5.11	0	2.03422	3	3	0
267256	39	1	3	160.5	80.5	31.2	138	1	99	39	4.75	5.51	2.83	1.02	3.23	32.6		5.37	79.2	4.7	0	3.99452	3	3	0
529152	58	1	3	164	65.5	24.4	137	1	99	38	4.37					68.1				5.43	0	4.12047	1	3	0
335957	31	1	3	169	87.5	30.6	137	1	99	38	3.79	6.28	2.23	1.29	3.73	86.5		4.5	87.8	4.78	0	4.87885	3	3	0
88681	37	1	5	166	84	30.5	137	1	99	38	4.63	5.4	4.8			70	50	6.54	101	4.3	0	2.92402	1	3	0
429951	38	1	2	172	83	28.1	136	1	99	37	4.44	5.15	3.3			31.1		3.07	65.8	4.84	0	3.89049	3	3	0
378260	68	1	3	166.5	77.5	28	135	1	99	36	4.66	4.28	1.14			29.2	27.4	4.36	64.3	5.7	1	5.03217	3	3	0
371646	35	1	8	171	68	23.3	135	1	99	36	4.9	5.1	1.11	1.4	2.7	24	22	4.7	61.5	5.3	0	3.38946	3	3	0
14590	43	1	3	180.5	78.5	24.1	135	1	99	36	4.79	5.42	1.26			26.5		3.97	70.2	5.3	0	3.99179	1	3	0
260589	61	1	5	170	72	24.9	135	1	99	36	5.44	4.78	0.64	1.21	3.07	23		5.23	91	5.1	0	4.34497	1	3	0
273904	48	1	3	160.5	63	24.5	135	1	99	36	5.45	3.73	0.69	1.31	2.32	15.6		3.65	68	5	0	2.9295	3	3	0
550350	68	1	9	159.7	70.7	27.7	135	1	99	36	4.78	4.29	2.36			22.9				5	0	4.00548	1	3	0
349754	42	1	2	175	71	23.2	135	1	99	36	4.03	4.42	2.55	0.85	2.65	21.1	21.9	4.55	80	4.85	0	3.34839	3	3	0
97004	59	1	4	169	67.4	23.6	134	1	99	35	4.61	5.01	0.57	1.31	3.24	14.9		6.8	76.6	4.9	0	3.0089	3	3	0
23868	51	1	8	174	75.4	24.9	133	1	99	34	5.2	4.25	1.83			65		5.6	67.2	5.9	1	2.15743	2	3	0
159008	28	1	3	178.5	55.5	17.4	133	1	99	34	3.91	4.12	0.9			19.1		4.48	72.3	5.23	0	4.1013	3	3	0
626772	49	1	3	165	60.5	22.2	133	1	99	34	5.16	5.37	1.41			32.9		3.92	51	5.22	0	3.78645	1	3	0
281387	52	1	2	169	62	21.7	133	1	99	34	3.88	5.25	0.87	1.48	3.25	26		3.67	74.2	4.85	0	2.78987	3	3	0
95757	61	2	3	158	59.5	23.8	132	1	99	33	5.36	4.53	1.28	1.21	2.81	20.6		5.23	50.7	5.1	0	3.58932	3	3	0
379885	45	2	3	154	60	25.3	131	1	99	32	4.65	5.77	1.75			23		6.09	46.2	5.23	0	2.09446	3	3	0
65151	32	1	9	176.5	61.7	19.8	129	1	99	30	4.36	3.97	0.74	1.38	2.16	15		3.95	73.2	5.05	0	4.44353	3	3	0
40768	63	1	3	166.5	83.5	30.1	129	1	99	30	4.95	5.37	1.53	1.29	3.22	28		5.4	74.2	4.95	0	2.86379	3	3	0
518384	58	2	3	152	48	20.8	129	1	99	30	4.39	4.3	1.31	1.22	2.66	13.5		7.3	66.5	4.4	0	3.02806	3	3	0
428296	53	1	3	177	83.8	26.7	128	1	99	29	4.98	5.26	1.38	1.38	3.23	35.3		5.17	70	6.62	1	2.90212	1	3	0
51576	32	1	3	186	74	21.4	128	1	99	29	4.95	4.95	1.18			15	20.7	4.55	64.2	6.1	1	4.52293	3	3	0
71601	48	1	5	170	85	29.4	128	1	99	29	5.26	4.8	5	1.3	2.92	35	26	5.22	85	5.1	0	3.97262	1	3	0
7996	62	1	2	167	76	27.25	126	1	99	27	4.29	4.86	1.4	1.45	2.85	15.4		4.23	101.4	4.94	0	5.4319	1	3	0
558725	28	1	16	169.2	66.6	23.3	126	1	99	27	5.02	4.29	1.03	1.62	3.05	30.4		4.3	64.2	4.67	0	2.08077	3	3	0
40410	39	1	3	164	70.5	26.2	122	1	99	23	4.71	5.42	2.06	1.04	3.27	29.5		4.15	75.1	6.01	1	4.02464	3	3	0
133271	52	1	3	168	71	25.2	122	1	99	23	5.37	4.71	2			21.9		2.77	88.4	5.45	0	3.79466	1	3	0
616876	47	1	9	167.6	83.1	29.6	122	1	99	23	5.18	5.88	4.9			80		6.58	77.7	4.57	0	2.10541	3	3	0
243697	67	2	8	154	67.1	28.3	121	1	99	22	5.2	4.74	0.95	1.49	3.09	20		5.2	62.4	4.78	0	2.14374	3	3	0
456788	62	1	3	161	69	26.6	119	1	99	20	5.03	5.26	1.36	1.19	3.32	34.6		7.28	79.9	5.59	0	2.4668	1	3	0
255610	61	2	11	170	86	29.8	186	1	98	88	5.48	6.29	2.16			102.3		5.18	73.7	5.5	0	2.98973	3	3	0
253919	53	1	3	166	81	29.4	181	1	98	83	5.22	4.49	2.74	0.86	2.6	26.5	19.3	5.3	90.5	6.04	1	2.61465	3	3	0
266143	61	1	5	161	60	23.1	177	1	98	79	4.95	7	1.9	1.42	4.52	30	20	3.83	71	4.59	0	2.69952	1	3	0
167118	71	1	2	165	68	25	169	1	98	71	5.42	3.89	1.04	1.14	2.05	22.6		4.41	100.6	6	1	5.0486	3	3	0
156857	54	2	11	149.5	53.1	23.8	163	1	98	65	4.71	3.97	4.72			27.2		3.44	54.7	4.8	0	2.86105	3	3	0
85830	25	1	4	175.5	90.4	29.4	162	1	98	64	4.8	6.26	2.44			72	26.5	4.3	94.4	5.11	0	2.05613	3	3	0
343409	47	1	9	166	63.7	23.1	160	1	98	62	4.83	5.12	1.29			24.7		6.14	83	5.21	0	2.10267	1	3	0
270747	82	1	4	174	52	17.2	160	1	98	62	5.48	4.91	0.75	1.98	2.59	14.5		5.72	82.5	4.9	0	3.76454	3	3	0
503359	54	2	3	165	64	23.5	159	1	98	61	4	4	7			20				5.57	0	3.01164	3	3	0
385950	39	1	5	172	79	26.7	159	1	98	61	4.68	6.4	4.8	1.38	4.13	96	61	6.47	93	5.36	0	3.12115	3	3	0
103999	49	1	13	162	60	22.9	159	1	98	61	4.02	4.52	0.96	1.96	2.32	28.3		3.6	39.8	4.3	0	3.04723	3	3	0
135327	67	1	14	164.5	57.5	21.2	158	1	98	60	4.9	4.7	0.74	2.35	2.3	21.9		4.3	81.7	5.6	1	2.03149	3	3	0
635620	55	2	3	150.5	53.5	23.6	157	1	98	59	4.7	4.47	1.04			63.2	42.9	2.8	52.7	4.5	0	2.40931	3	3	0
455565	68	2	2	158	59	23.6	156	1	98	58	4.49	4.57	1.07	1.54	2.62	13.2		5.18	74	5.53	0	2.77892	3	3	0
63898	34	1	8	169	84.5	29.6	156	1	98	58	5.5	5.55	1.92	1.6	3.43	122.7	66.8	5.4	75.3	5.38	0	3.01437	3	3	0
443389	56	2	8	154	54.5	23	155	1	98	57	4.9	5.27	0.75	1.84	2.83	15		5.3	75.4	5.51	0	5.0924	3	3	0
50079	66	1	3	167.5	79	28.2	155	1	98	57	5.09	6.05	2.03	1.16	3.71	22.6		5.48	85	5.2	0	2.3655	3	3	0
650115	58	2	2	160	66	25.8	154	1	98	56	3.17	7	0.97			16	23.9	4.46	66	4.8	0	4.19986	3	3	0
327901	52	1	8	166	71.5	25.9	154	1	98	56	4.7					35				4.01	0	4.82409	1	3	0
641382	30	1	3	180	102.5	31.6	153	1	98	55	5.35	4.11	1.67	1.04	2.56	43.8		4.4	89.6	5.1	0	2.0397	3	3	0
257433	48	2	10	149.5	53.6	24	153	1	98	55	4.7	4.92	2.46			34		4	76	5.05	0	2.26146	3	3	0
375259	40	2	11	160.5	56.5	21.9	153	1	98	55	5.1	5.16	0.98			11.6		4.46	37.6	4.4	0	2.77344	3	3	0
439212	51	2	2	164	63	23.42	151	1	98	53	4.33	6.38	1.12	1.73	4.14	27.7		3	56.5	4.54	0	3.88775	3	3	0
306930	42	1	3	162.5	62.5	23.7	150	1	98	52	5.47	5.96	1.77	1.2	3.75	18.3		5.04	78.5	6.4	1	2.05339	3	3	0
15384	51	1	8	170	73.5	25.4	150	1	98	52	5.5	4.38	2.85			43.4		4.1	75.3	5.66	1	2.18754	3	3	0
356037	51	1	2	167	76	27.3	150	1	98	52	3.89	5.3	2.43	1.17	3.29	17.8		3.32	78	5.28	0	2.78987	1	3	0
562690	56	1	3	172.5	70.5	23.7	150	1	98	52	5.33	5.02	1.31			9.9		4.58	85.9	5	0	2.93498	1	3	0
662139	39	1	4	166.5	74.2	26.8	149	1	98	51	5.14	5.75	1.72			73.1	38.3	4.89	85	5.29	0	2.14648	3	3	0
210455	45	1	3	171	91	31.1	148	1	98	50	5.54	6.11	1.67			34.9			61.2	5.06	0	4.01643	1	3	0
141340	34	1	13	173.5	94	31.2	147	1	98	49	4.86	5.54	1.7			74.5		7.33	80.6	5.3	0	2.00411	3	3	0
272908	65	1	13	160	69.2	27	147	1	98	49	4.39	4.64	1.33			22.9		6.19	78.8	4.38	0	3.64682	3	3	0
455361	53	1	3	162.5	64.5	24.4	146	1	98	48	5.07	6.48	1.12			23.8		6.57	62.1	6.09	1	3.77276	1	3	0
189151	49	1	13	170.5	66	22.7	146	1	98	48	5.31	4.71	1.81							5.6	1	3.01164	1	3	0
200092	58	1	2	161	70	27	146	1	98	48	4.22	5.85	2.06			19.1			92.5	5.6	1	2.33539	3	3	0
406464	60	2	2	156	58	23.8	146	1	98	48	4.57	5.5	1.99	1.49	2.96	16.8	29.8	2.95	62.7	4.2	0	2.987	3	3	0
496940	54	1	2	172	74	25	144	1	98	46	4.86	6.15	3.54	1.34	3.92	65.7		6.14	77.7	5.23	0	2.57906	1	3	0
679402	48	1	3	167	64.5	23.1	144	1	98	46	4.75					15.3				5.2	0	2.00411	3	3	0
343142	70	2	2	154	65	27.4	144	1	98	46	3.88	6.48	1.47	2.04	3.88	31.9		7.53	61	5.1	0	4.02464	3	3	0
584099	44	1	3	168	62.5	22.1	143	1	98	45	3.65	4.77	1.34	0.85	2.92	17.1		5.15	111.7	5.5	0	4.08214	3	3	0
140552	57	2	3	151.5	69.5	30.3	143	1	98	45	5.58	4.46	2.47			36.8		6.11	63.5	5.3	0	3.11841	3	3	0
616804	41	1	2	168	72	25.5	143	1	98	45	3.82	4.44	2.51			23	21.1	4.69	98	4.67	0	2.9295	1	3	0
369583	68	1	9	165.8	73.4	26.7	142	1	98	44	4.95	5.68	2.2	1.19	3.36	15.8		4.05	57.3	5.4	0	4.37235	1	3	0
119324	33	1	7	178	95	30	142	1	98	44	3.9	5.2	1.22	1.51	3.1	41.5	30.9	6.13	102.6	5.2	0	2.39288	3	3	0
530874	48	1	3	173	76	25.4	142	1	98	44	5.16	5.66	1.69			19.9	21.9	4.23	66.5	4.67	0	4.22177	3	3	0
619775	47	1	2	173	71	23.7	142	1	98	44	4.31	5.7	2.71			32	36.5	4.85	79.4	4.3	0	2.48049	3	3	0
404826	47	1	3	172.5	88	29.6	141	1	98	43	3.87	5	0.58			31.1		3.74	90.5	5.61	1	4.95003	3	3	0
108087	44	1	9	164	67.3	25	140	1	98	42	5.28	5.33	3.22			47.2		3.31	68.9	5.72	1	2.90486	1	3	0
71705	51	1	2	167	68	24.4	140	1	98	42	4.88	3.61	2.61	0.99	1.91	44.5		4.16	78.3	4.45	0	2.89391	3	3	0
611601	52	1	3	181.5	80.5	24.4	139	1	98	41	4.8	5.38	1.07	1.02	3.35	29.7		3.81	73.4	4.7	0	2.09993	2	3	0
601065	43	1	3	185.5	95.5	27.8	138	1	98	40	4.77	4.53	1.06	1.11	3.01	35.5		3.66	72.9	4.9	0	3.64956	3	3	0
68689	29	2	3	151.5	73.5	32	138	1	98	40	4.58	4.74	0.9	1.46	2.66	49		5.95	60.2	4.17	0	3.02806	3	3	0
65843	68	1	2	175	79	25.8	137	1	98	39	4.84	5.26	1.76	1.24	2.92	28.1		5.71	67	5.02	0	5.07871	3	3	0
605792	36	1	3	167	75	26.9	137	1	98	39	5.37	6.03	2.21			100.5	38.1	4.73	75.1	4.6	0	2.81725	1	3	0
202607	49	1	4	167	64	22.9	136	1	98	38	4.96	3.9	2	1.29	2.05	28.8		4.13	69.2	5	0	3.80835	3	3	0
339076	51	1	2	170	71	24.6	136	1	98	38	5.48	5.32	2.15	1.29	3.21	28.4	29.8	4.68	78.1	4.8	0	3.08282	1	3	0
346673	44	1	3	176.5	83	26.6	136	1	98	38	3	4	1	1	2	28	22	5	62	4.57	0	4.07392	2	3	0
449708	33	2	3	167.5	72.5	25.8	135	1	98	37	5.56	5.44	2.36	0.8	3.64	18.7	16.4	4.57	50.5	6.01	1	2.25599	3	3	0
214447	57	1	3	160	50	19.5	135	1	98	37	5.2					8.5				5.62	1	2.00958	1	3	0
388131	50	1	8	169	83.5	29.2	135	1	98	37	4.8	6.16	10.34			36		5.3	102.4	5.2	0	3.0308	3	3	0
52042	34	1	8	168.5	79.5	28	135	1	98	37	4.9	5.92	2.31	1.64	3.01	54.2		4.1	74.1	5.14	0	3.00342	1	3	0
193859	79	1	4	159	54	21.4	135	1	98	37	4.88	5.29	2.7			19.2		5.11	110.4	4.4	0	3.74812	3	3	0
164597	41	1	3	171.5	78.5	26.69	133	1	98	35	5.02	4.9	0.81	1.55	2.79	30		5.3	86.1	6	1	5.13073	1	3	0
383151	53	1	3	168.5	78.5	27.6	133	1	98	35	4.84	4.08	1.86	1	2.5	17.5		3.88	74.4	4.66	0	3.04449	1	3	0
275962	44	1	2	177	77	24.6	133	1	98	35	3	5	1			31	21	6	95	4.4	0	2.74059	3	3	0
99500	44	2	8	159	64.5	25.5	132	1	98	34	5.3	4.82	1.32	1.68	2.69	14.3		3.6	56.4	5.44	0	2.95962	3	3	0
84354	56	2	3	158.5	64.5	25.7	132	1	98	34	4.54	6.39	1.24	1.29	4.15	14.3	16.1	5.63	67.2	5.1	0	2.19028	3	3	0
573770	48	2	3	161	59	22.8	132	1	98	34	4.95	4.58	0.44	1.77	2.63	7.5		3.69	53.6	4.88	0	2.0397	3	3	0
382587	36	1	3	177.5	79	25.1	131	1	98	33	4.69	5.24	1.04	1.29	3.48	30.3		6.09	57.9	5.57	0	5.16906	3	3	0
308301	41	1	3	177.5	81	25.7	131	1	98	33	5.18	4.14	0.69	1.35	2.23	25.6		4.46	91.2	4.5	0	2.03149	3	3	0
77016	38	2	8	157.1	48.4	19.6	130	1	98	32	5.3	5.29	1.22	1.34	3.35	22		5.1	59.8	5.58	0	2.96783	3	3	0
446017	31	1	3	171	86	29.4	130	1	98	32	4.92	4.69	4.81			34.6	22.1	4.61	78.2	4.68	0	4.08487	3	3	0
143985	56	2	3	156	63	25.9	128	1	98	30	4.56	4.53	0.6	1.41	2.16	30.2		4.86	41.1	5.03	0	3.51814	3	3	0
315637	59	1	8	158.8	70.3	27.9	128	1	98	30	5.2	4.18	1.24	1.35	2.36	15.8	23.4	4.9	83	4.6	0	2.96235	1	3	0
190268	57	1	3	171.5	73	24.8	127	1	98	29	5.38					14				5.9	1	2.00684	1	3	0
191292	42	1	2	170	67	23.2	127	1	98	29	4.9	4.57	1.4	1.03	2.73	41.9		5.61	58.2	5.7	1	5.10062	3	3	0
77840	49	2	3	156	57.5	23.6	127	1	98	29	5.11	4.38	1.91			16.6		2.64	60.1	5.4	0	2.9295	3	3	0
130794	64	2	3	166	55	20	127	1	98	29	5.1	5.64	0.95	1.89	3.37	13	22.2	5.75	54.8	5.4	0	3.8987	3	3	0
579662	52	2	9	154	59.5	25.1	127	1	98	29	5.1	5.48	3.95	1.25	2.67	20.8		6.06	66	4.84	0	2.23956	3	3	0
597440	40	1	5	156	68	27.9	127	1	98	29	4.65	4.79	1.48			12	20	6.34	86	4.5	0	3.99726	3	3	0
57931	53	1	2	178	84	26.5	126	1	98	28	4.7	4.79	2.27	0.94	2.79	23		4.93	86.2	6.72	1	4.98563	1	3	0
516623	45	1	3	169	74	25.9	124	1	98	26	4.82	4.35	2.75			26.4			82.5	5.55	0	4.8898	3	3	0
165875	39	1	3	160	59	23	122	1	98	24	5.01	5.59	0.97	1.08	3.78	32		4.81	89.3	5.44	0	2.1629	1	3	0
28653	25	1	5	173	61.6	20.6	118	1	98	20	5.4	3.7	0.9	1.25	2.24	13	15	4.93	102	5	0	2.08624	3	3	0
132707	30	1	5	176	65	21	118	1	98	20	5.39	5	1.1	1.56	3.06	15	23	3.59	101	5	0	2.31075	3	3	0
54611	79	2	3	154	57	24	118	1	98	20	4.59	5.69	1.3	1.84	2.94	10.8		4.55	72.9	4.8	0	2.00137	3	3	0
128775	41	1	3	177.5	75.5	24	188	1	97	91	4.95	6.67	1.67	1.12	4.68	59.5	33.6	4.07	77.1	5.6	1	3.16222	3	3	0
227356	52	2	11	153.9	77.8	32.8	178	1	97	81	5.15	4.43	0.76	1.31	2.64	64.5		4.1	54.5	6.3	1	3.97536	3	3	0
287158	61	2	2	155	54	22.5	169	1	97	72	4.56	6.18	1.05	1.77	3.9	17.1		3.86	63.9	5.5	0	4.85421	3	3	0
213	70	1	3	178.5	78.5	24.6	168	1	97	71	5.49	5.32	1.56	1.16	3.26	26		6.49	98.5	6.5	1	4.92539	3	3	0
236836	60	1	3	169.5	69.1	24.1	165	1	97	68	4.3	4.95	1.15			16.4		5.9	68.6	4.72	0	2.02053	1	3	0
72316	47	1	3	168.5	76	26.8	162	1	97	65	5.37	3.99	1.86	0.89	2.33	19		3.32	81.2	5.39	0	2.02053	1	3	0
85245	59	1	4	165	68	25	162	1	97	65	5.02	4.81	1.07	1.45	3.03	23.1	25.1	5	68.8	5.2	0	2.58453	3	3	0
68497	63	2	11	157.5	66.7	26.9	161	1	97	64	5.55	7.2	1.58			39.9		4.7	63.2	6.47	1	3.07734	3	3	0
518085	42	2	8	153.5	47	19.9	161	1	97	64	4.8	5.7	0.72			13		3.3	57.8	5.1	0	3.12663	3	3	0
498454	63	2	3	159.5	62	24.4	158	1	97	61	5.21	6.58	1.67	1.37	4.03	15.1	19.5	5.83	54.5	5.26	0	2.01232	3	3	0
263734	67	1	2	170	64	22.1	158	1	97	61	5.06	4.71	0.73	1.61	2.73	8.5		3.28	58.7	5.26	0	3.57837	3	3	0
326163	63	2	11	155	57.6	24	157	1	97	60	5.39	5.37	1.01			18.4		5.37	86.3	4.92	0	2.97604	3	3	0
622997	62	2	2	156	63	25.9	156	1	97	59	5	5	1			14	18	4	67	5.7	1	4.01095	3	3	0
436895	68	2	2	155	62	25.8	156	1	97	59	4.5	5.38	3.86			12.8		4.85	49.3	5.2	0	2.91307	3	3	0
366199	30	1	3	180.5	83.5	25.6	156	1	97	59	5.35	4.96	1.55			18.1	14.8	5.69	85.6	5	0	2.65845	1	3	0
186625	33	2	10	155	52.6	21.9	154	1	97	57	4.86	4.38	0.89			12	23	4.3	79	4.37	0	2.18754	3	3	0
37184	52	1	3	168	78	27.6	151	1	97	54	3.81	5.22	1.54			33.2		2.98		5.85	1	4.6653	3	3	0
347653	52	2	5	163	58	21.8	151	1	97	54	4.8	5.5	1.7	1.58	3.58	7	14	4.23	58	5.2	0	3.13758	3	3	0
30485	68	1	8	174	66	21.8	151	1	97	54	5.2	4.92	2.2		2.64	7.3	19.8	4	79.9	4.93	0	2.96783	3	3	0
247953	52	1	8	183.8	78.8	23.3	150	1	97	53	5.5	5.15	1.49			30.6	29.5	4	69.3	5.92	1	2.26694	3	3	0
658140	49	1	3	166.5	69.5	25.1	150	1	97	53	4.5	5.93	1.84	1.08	3.59	50.8		5.26	86.9	5.51	0	5.16085	1	3	0
438271	33	1	2	180	129	39.8	150	1	97	53	4.93	3.78	2.58			45.8		4.94	68.4	5.2	0	5.17454	3	3	0
400743	50	1	2	164	63	23.4	150	1	97	53	5.13	4.22	1.52	1.17	2.65	26.8	26.4	4.53	52.8	5.1	0	2.27242	1	3	0
393754	67	1	2	170	80	27.7	150	1	97	53	3.96	6.34	3.3	0.97	3.36	19.3	26.4	4.76	96.2	5	0	4.61602	3	3	0
313283	43	2	5	162	62	23.6	149	1	97	52	4.67	4.9	0.4	1.23	2.96	11		5.44	63	5.7	1	4.27379	3	3	0
362386	61	2	3	156.5	65.5	26.7	149	1	97	52	4.76	4.47	2.19	1.3	2.65	18.6		3.9	60.4	5	0	2.03696	3	3	0
10984	31	1	2	165	73	26.8	149	1	97	52	3.65	5.71	1.29	1.45	3.34	49	30.7	3.54	58.9	4.89	0	3.92608	3	3	0
519023	44	1	7	170.5	75.5	26	149	1	97	52	4.7	5.97	1.53	1.11	3.68	86		4.9	88.2	4.8	0	3.90418	3	3	0
28117	47	2	3	160	60	23.4	148	1	97	51	4.65	3.76	1.65			13.3			56.1	5.96	1	2.04244	3	3	0
276622	38	1	5	162	75	28.6	148	1	97	51	4.95	4.4	1.1	1.6	2.28	26		4.69	77	5.4	0	2.9076	3	3	0
505525	48	1	2	169	62	21.7	148	1	97	51	5.27	4.4	1.38			13.8				4.98	0	3.00616	1	3	0
523379	69	2	2	154	62	26.1	148	1	97	51	4.23	5.37	6.39			24.3		4.2	62.2	4.9	0	2.91307	3	3	0
577797	61	2	2	163	60	22.6	147	1	97	50	5.02	4.48	1.58	1.19	2.64	32.2		5.1	70.6	6	1	4.846	3	3	0
468356	54	1	10	164	64.9	24.1	147	1	97	50	5.21	5.69	1.16	1.67	3.23	25	21	7.2	90	5.17	0	3.06092	3	3	0
230267	45	1	3	160.5	74.5	28.9	147	1	97	50	4.47					27.9			82.9	4.34	0	2.0397	1	3	0
24464	58	1	5	168	79	28	146	1	97	49	4.92	5.4	2.2	1.36	3.48	35	29	5.06	91	5.5	0	3.96715	1	3	0
501462	42	1	12	171.5	85	28.8	146	1	97	49	4.64	5.7	1.62	1.27	3.37	24.1		3.69	67.4	5.26	0	2.20123	2	3	0
326942	67	1	2	169	67	23.5	146	1	97	49	4.15	5.03	1.25	1.33	2.71	18.4		4.22	96.5	4.93	0	2.51335	3	3	0
249729	49	1	3	169	69	24.2	145	1	97	48	5.2	4.6	1.64	1.03	2.76	21.1		5.53	84.8	5.5	0	3.18686	3	3	0
656136	28	2	3	170.5	64.5	22.2	145	1	97	48	4.63	4.11	1.19	1.4	2.28	10.9		3.98	48.6	5.25	0	3.95346	3	3	0
388477	59	2	3	146	52.5	24.6	145	1	97	48	4.99	6.31	4.18	1.26	3.27	17		3.74	51.5	5.16	0	4.20534	3	3	0
520929	59	1	3	173	52	17.4	145	1	97	48	4.61					7.5				5.1	0	2.02327	1	3	0
360645	67	1	2	161	72	27.8	144	1	97	47	5.16	6.26	1.28	1.09	3.71	53		6.49	82.3	6.01	1	5.04586	3	3	0
75602	43	2	2	153	68	29.05	144	1	97	47	4.93	5.48	2.85			50.4		5.08	56.9	5.6	1	3.94251	3	3	0
492117	39	1	3	174	68.5	22.6	144	1	97	47	3.86	3.82	1.84	0.94	2.27	59		4.81	63.5	5.26	0	2.29158	1	3	0
682683	32	1	3	170.5	71	24.4	144	1	97	47	5.18	6.26	2.96			38.7		3.3	87.1	5.22	0	2.10267	3	3	0
170670	53	1	10	172.5	78.2	26.3	144	1	97	47	5	5.21	2.47	1.32	2.19	50	40	4	99	4.96	0	2.01232	3	3	0
115433	53	1	8	171.5	82.5	28	143	1	97	46	5.2	2.92	3.52			34		5.5	78.2	5.6	1	2.00958	1	3	0
277973	56	1	3	176.5	72.5	23.3	143	1	97	46	4.33	5.31	1.67			19.3		4.76	85.5	5.21	0	4.30938	3	3	0
193329	33	1	5	169	98	34.3	143	1	97	46	4.41	5.9	1.5			44	24	3.44	74	4.9	0	3.07734	1	3	0
36441	50	2	2	152	54	23.4	143	1	97	46	3.71	5.24	1.57			13		4.29	60.4	4.4	0	4.34223	3	3	0
171782	50	2	3	155	51	21.2	142	1	97	45	4.48	4.17	0.83	1.82	2.12	20.9	24.6	4.75	54	5.42	0	4.98563	3	3	0
172783	55	1	3	165.5	79	28.8	141	1	97	44	4.24	3.95	0.91	1.03	2.34	33.9	32	5.94	71	6.2	1	4.98015	1	3	0
56126	59	1	3	174	76	25.1	141	1	97	44	4.67	5.89	1.22	1.44	3.35	30.6		4.66	80.6	5.22	0	4.0794	1	3	0
138768	46	2	3	160	62.5	24.4	141	1	97	44	5.17	3.45	1.91	1.08	2.04	15.9	18.5	5.62	48.1	4.7	0	3.04175	3	3	0
582227	45	1	3	173.5	82	27.2	141	1	97	44	4.68	5.16	3.31	1.23	2.59	38.1		4.97	83.8	4.6	0	3.00616	3	3	0
594962	33	2	2	157	55	22.3	140	1	97	43	4.14	5.14	1.59			9.8	19.7	2.77	58.7	4.96	0	3.11567	3	3	0
550063	28	1	3	175.5	68	22.1	140	1	97	43	5.18	4.22	1.38	0.99	2.29	45.6	17.4	6.28	84.8	4.9	0	2.29158	3	3	0
316714	42	1	10	164.5	68.3	25.2	140	1	97	43	4.87	5.13	0.83	1.36	2.06	64		4.1	95	4.5	0	2.01232	3	3	0
344160	52	1	3	168.5	79.5	28	140	1	97	43	5.35	4.55	3.44			87.5	45.6	5.28	112.1	4.48	0	3.20602	3	3	0
118396	31	1	13	170.5	55.8	19.2	140	1	97	43	4.22	3.46	0.91			15.2		7.26	65.6	4	0	2.06982	2	3	0
521538	37	2	3	165	65.5	24.1	139	1	97	42	4.95	4.21	1.29	1.33	2.34	10.6	18	2.67	55.7	5.7	1	5.30595	3	3	0
32168	49	2	3	158	65	26	139	1	97	42	4.85					16.6				5.2	0	2.00137	3	3	0
453824	53	1	2	178	84	26.51	139	1	97	42	3.44	6.34	2.07			16.5	16.3		78.5	4.7	0	3.24162	1	3	0
465898	45	1	12	175.5	84	27.3	139	1	97	42	4.68	4.33	0.66	1.52	2.79	19.3		3.73	66	4.59	0	2.88843	3	3	0
226836	30	1	3	184	93	27.5	139	1	97	42	4.1	4.27	1.97			22.5		4.44	98.8	4.48	0	3.96715	3	3	0
329913	59	1	3	171.5	76.5	26	138	1	97	41	4.77	5.96	0.68	1.94	3.72	23	25.5	4.48	79.3	5.57	0	3.02533	3	3	0
114744	33	2	3	164.5	69	25.5	138	1	97	41	5.37	4.15	0.72	1.05	2.43	22		4.07	48.6	5.5	0	2.0835	3	3	0
261613	51	2	2	165	78	28.7	138	1	97	41	5.19	4.71	1.56	1.26	2.73	22.1	20.2	4.4	69.4	5.31	0	4.43532	3	3	0
402637	38	2	2	157	57	23.1	138	1	97	41	4.4	5.07	1.55	1.23	3.17	12		6.57	44.4	4.49	0	3.02806	3	3	0
554994	34	1	9	175.1	76.1	24.8	137	1	97	40	4.72	4.79	2.4			49.8		6.27	92.9	5.1	0	3.62218	3	3	0
462112	65	2	2	164	71	26.4	137	1	97	40	4.79	6.2	2.63	1.15	3.55	16		5.37	57.1	4.9	0	2.96235	3	3	0
413185	28	1	10	187	105.1	30.1	136	1	97	39	4.65	4.53	2.4			76		4.5	79	5.18	0	2.01232	3	3	0
504279	74	2	2	159	55	21.8	136	1	97	39	5.08	5.92	1.23	1.56	3.4	12.3	25.9	5.45	73	4.9	0	2.987	3	3	0
600099	68	2	3	154.5	64	26.8	135	1	97	38	5.52	6.16	0.88			26.4		6.24	69.7	6.03	1	2.03149	3	3	0
465114	51	2	2	159	65	25.71	135	1	97	38	4.44	5.38	1.82			16.9		3.73	66.9	5.11	0	4.68172	3	3	0
433345	70	1	2	175	77	25.1	135	1	97	38	4.45	3.37	1.84			20.9		5.8	86.3	4.78	0	2.91307	3	3	0
313363	42	1	2	175	88	28.7	135	1	97	38	4.82	7.59	2.25	1.18	5.36	41.4		4	63.5	4.59	0	3.10472	1	3	0
579946	47	1	8	171	75.5	25.8	134	1	97	37	5.5	4.56	1.81	1.22	2.42	42.8	30.7	5.1	68.3	6	1	2.33812	1	3	0
216853	63	1	8	171.5	85	28.9	134	1	97	37	5.3	3.87	1.82	0.87		18	21	7.7	138.4	5.6	1	2.17385	3	3	0
561049	47	1	3	167	73.5	26.4	134	1	97	37	4.21	4.94	1.71			46.6	36.1	4.33	67.6	5.38	0	4.00821	2	3	0
210246	43	1	3	174.5	71.5	23.5	134	1	97	37	3.99	3.61	1.03	1.03	2.16	18.5		3.86	91.7	4.97	0	3.08556	1	3	0
421247	58	1	8	176	78	25.2	134	1	97	37	5.22	6.03	1.21	1.15	3.76	30		4.8	84.6	4.8	0	4.9473	3	3	0
468709	74	2	2	155	47	19.6	134	1	97	37	3.74	5.39	1.63	1.17	3.19	13.2		4.12	63.7	4.5	0	3.92334	3	3	0
616060	37	1	2	189	89	24.9	134	1	97	37	4.77	3.68	0.85	1.03	2.19	17.6	15.8	4.68	79.6	4.4	0	2.7269	1	3	0
173764	40	2	3	152	89.5	38.7	133	1	97	36	5.19					22				6.4	1	2.00684	3	3	0
677772	29	1	8	179	92	28.7	133	1	97	36	5	4.35	1.23	1.47	2.64	76	58	3.4	67.7	5.63	1	3.02533	3	3	0
485694	31	1	3	164	60.5	22.5	133	1	97	36	4.8	4.27	0.92			14.4		4.62	73.4	5.5	0	2.11088	3	3	0
216254	57	1	3	167.5	74.5	26.6	133	1	97	36	4.14	4.76	1.5	1.09	2.95	29.4		3.76	60.2	5.44	0	4.85421	3	3	0
121503	32	2	8	164	86	32	133	1	97	36	4.8	4.33	2.16	1.31	2.29	16.8	27.5	3.4	50.6	5.37	0	2.81725	3	3	0
287847	26	2	3	166.5	68	24.5	133	1	97	36	5.37	4.28	0.51			13.1		4.61	56.9	4.5	0	4.23546	3	3	0
321640	46	2	3	158.5	77.5	30.8	132	1	97	35	5.06					67.8				5.5	0	2.00411	3	3	0
375282	59	1	9	178.4	81.1	25.5	132	1	97	35	4.79	5.26	2.89	1.23	3.1	44.5	34.2	3.37	82.7	5.49	0	2.00958	3	3	0
131215	35	1	2	172	98	33.1	132	1	97	35	4.52	4.96	2.15			121.6				5.4	0	3.84668	1	3	0
557769	37	1	10	162.5	57.5	21.8	132	1	97	35	5.52	4.46	1.02	1.57	1.94	14	30	4	69	5.27	0	2.05886	3	3	0
640734	35	2	8	146.5	51.8	24.1	132	1	97	35	5.2	4.58	1.72	1.25	2.73	10.7	25.1	4.1	50.3	4.89	0	2.02875	3	3	0
128895	56	1	8	167.5	63	22.45	131	1	97	34	5.2	5.07	1.82			20		4.8	70.5	5.3	0	3.21697	1	3	0
122571	47	1	13	182.5	73.9	22.2	131	1	97	34	4.78	4.43	3.31	1.18	2.26	18.9		3.82	64.4	5.13	0	3.03901	1	3	0
560433	47	2	3	157	63	25.6	131	1	97	34	4.43	4.17	1.17	1.09	2.44	16.6		4.49	58.7	4.99	0	3.74812	3	3	0
98739	51	1	8	167	67.5	24.2	131	1	97	34	5.4	3.99	3.66	1.1	2.51	69.9		4.9	85.6	4.95	0	2.03422	3	3	0
413208	29	1	2	184	96	28.4	131	1	97	34	3.94	4.77	2.9			29.2	27.7	4.74	95.8	4.31	0	3.15948	3	3	0
586569	50	1	8	166	77.5	28.1	130	1	97	33	5.1	5.86	2.05	1.53	3.37	67.9	44.8	4.8	86.6	5.23	0	2.93498	3	3	0
142447	55	1	13	173.5	78.3	26	130	1	97	33	5.04	5.29	1.37	1.51	3.07	32.7		6.24		4.9	0	2.98973	3	3	0
416482	58	2	3	153.5	57	24.2	129	1	97	32	5.43	4.55	0.82	1.11	2.8	34.8	24.2	4.4	51.5	5.9	1	2.10815	3	3	0
653405	74	2	3	152.5	58.5	25.2	129	1	97	32	4.6	4.98	1.33			13.7		6.02	59.9	5.07	0	2.03149	3	3	0
453017	29	1	3	177	86.8	27.7	129	1	97	32	4.31	3.9	1.34			31.9	22	5.97	81.6	4.56	0	2.08898	2	3	0
377104	28	2	5	164	75	27.9	128	1	97	31	4.17	3.3	0.7			14	16	3.25	45	4.4	0	2.07803	3	3	0
657343	56	1	3	168.5	76.5	26.9	127	1	97	30	5.01	4.74	2.4	0.99	2.89	30.5		3.42	75.6	5.88	1	2.46133	1	3	0
553628	30	2	4	152	58	25.1	127	1	97	30	4.87	4.61	0.51	1.88	2.38	13.6		4.35	48	5.8	1	3.83025	3	3	0
538285	48	1	9	170.3	85.6	29.5	127	1	97	30	4.06	5.82	1.6			44.5	28.8	5.26	93.8	5.3	0	2.23682	1	3	0
243360	72	2	8	153	52	22.2	127	1	97	30	5	6.99	1.09	1.96	3.77	17		5.9	56.9	5.14	0	5.05407	3	3	0
352878	43	1	10	176	78.2	25.2	127	1	97	30	5.54	5.17	3.21			18	34	4.6	95	5.13	0	2.06982	3	3	0
206517	30	1	3	174	74.5	24.6	126	1	97	29	3.95	3.91	0.97			98.8		3.58	66.6	5	0	4.75017	3	3	0
564234	43	1	8	168	79.5	28.2	125	1	97	28	5.2	5.04	1.41			19	19		69.7	5.82	1	5.10609	1	3	0
133744	48	2	8	162.5	66	25	125	1	97	28	5.3	4.76	0.59	1.43	2.79	12		3.2	60.7	5.06	0	4.98563	3	3	0
280188	34	1	8	174.5	55	18.1	125	1	97	28	4.7	4.76	1.12	1.24	2.77	12		4.6	82.3	4.35	0	5.02669	3	3	0
538131	38	2	3	166	70	25.4	124	1	97	27	5	4.97	0.65	1.75	2.87	9.5		3.78	57.5	5.4	0	2.08077	3	3	0
395299	59	1	3	167	80.5	28.9	124	1	97	27	5.12	5.19	1.51	1.64	2.96	16			82.1	4.55	0	4.01369	3	3	0
417174	30	2	3	159.5	59	23.2	123	1	97	26	5.16	3.76	0.43			6.6		4.57	57.9	5.4	0	2.06708	3	3	0
246392	61	1	3	163	69	26	123	1	97	26	5.13	3.06	2.67	0.96	1.58	25.5		4.63	68.5	4.76	0	3.02806	1	3	0
620316	33	1	3	172	73.5	24.8	122	1	97	25	5.42	6.63	1.07			23		5.04	72.3	5.25	0	4.08214	3	3	0
103472	27	1	3	180	56	17.3	117	1	97	20	3.98	4.23	0.62			9.8		3.88	78.6	5.55	0	3.99726	1	3	0
529196	72	1	8	170	71.5	24.6	117	1	97	20	5.4	7.02	1.51		4.62	23	31		70.2	5.53	0	3.3347	3	3	0
170125	27	1	3	185.5	86.5	25.1	117	1	97	20	5.52	5.69	1.55			29.7	21.6	4.45	85.9	5.16	0	2.03422	1	3	0
618944	34	2	3	169	58.5	20.5	117	1	97	20	4	6	1	1	3	23	21	4	62	5.05	0	3.06639	3	3	0
564086	35	1	3	175.5	64.5	20.9	117	1	97	20	3.83	3.09	1.37	1.51	1.43	12	15.1	4.48	112.4	4.1	0	3.96988	3	3	0
244755	69	2	3	156	55.5	22.8	200	1	96	104	4.81	6.4	1.62	1.18	4.24	11.5	20.5	5.45	61.8	5.2	0	4.93361	3	3	0
191117	70	2	2	154	80	33.7	177	1	96	81	3.87	6.03	2.58	1.38	3.43	16		3.35	64	5	0	4.02464	3	3	0
481395	63	1	13	160	58.2	22.7	167	1	96	71	5.4	4.62	1.72			8	25.5	6.44	74.1	5	0	2.60643	1	3	0
268663	37	1	3	179.5	89.5	27.8	165	1	96	69	4.75	4.75	2.57	1.01	2.57	37.1		5.01	88.4	5.02	0	2.95962	3	3	0
146014	31	1	3	166	83.5	30.3	164	1	96	68	4.5	4.27	1.94			144.1	65	4.42	54.5	6.2	1	3.07187	3	3	0
142615	85	2	11	156.5	62.3	25.4	164	1	96	68	4.81	5.5	1.89			19.9	28.8	5.83	70.7	5.3	0	2.99795	3	3	0
622439	52	1	3	160.5	62.5	24.3	162	1	96	66	4.17					48.3				5.4	0	2.00411	1	3	0
329776	64	1	11	168	77.5	27.5	162	1	96	66	5	3.83	1.39	1.29	2.17	31.7			81.7	4.7	0	3.06366	3	3	0
251409	70	2	2	153	40	17.1	161	1	96	65	4	5	0			17	28	7	70	4.99	0	4.01369	3	3	0
578119	45	1	5	166	75	27.2	160	1	96	64	5.3	5.15	0.87	1.52	3.04	68	36	4.6	84	5.5	0	2.00958	3	3	0
152910	35	1	13	184	90	26.6	159	1	96	63	5.08	7.25	1.71	1.12	4.51	32.1	23	3.65	78	5.6	1	2.19576	3	3	0
23402	58	2	3	167	62.3	22.3	158	1	96	62	4.91	4.99	2.29	1.44	2.55	27.8		5.74	61.9	5	0	2.705	3	3	0
271946	64	2	8	142	65.5	32.5	158	1	96	62	4.7	6.52	1.92	1.4	3.49	17	23	4.2	51.2	3.9	0	3.04723	3	3	0
400509	62	1	3	174	71	23.5	157	1	96	61	5.55	6.48	0.9	1.62	3.65	28.4		4.7	85	5.4	0	2.10541	3	3	0
124811	46	1	2	170	80	27.7	157	1	96	61	4.66	3.7	2.61	0.97	1.73	72.1		4.78	77	5.1	0	3.96715	1	3	0
208185	40	1	3	176	63	20.3	156	1	96	60	4.55	4.28	1.53	1.19	2.42	13.7	17.7	6.49	81.7	5.09	0	5.08145	1	3	0
117613	47	1	3	171.5	83.5	28.4	155	1	96	59	4.68	4.27	1.71	0.69	2.61	57.3		3.6	62.2	6.2	1	3.24709	1	3	0
168384	69	1	13	165	64.1	23.5	155	1	96	59	4.91	3.4	2.34	0.78	1.67	10.7		5.41	69.3	5.8	1	3.03901	1	3	0
489802	76	1	3	167	66.5	23.8	155	1	96	59	4.14	7.15	2.45	1.2	4.28	29.6		6.08	109	5.24	0	4.0219	3	3	0
429304	46	1	13	164	63.3	23.5	154	1	96	58	4.67	5.5	1.56	1.37	3.39	22.8		8.84	137.5	5.5	0	3.04723	3	3	0
584212	52	1	13	173	73	24.4	154	1	96	58	5	4.06	1.13	1.14	2.28	26.3	20.1	5.23	95.9	5.1	0	2.00411	3	3	0
557871	62	2	11	160.5	42.7	16.6	154	1	96	58	5	5.32	1.15			15.8	27.6	2.91	50.2	4.5	0	2.21492	3	3	0
94975	38	2	3	156.5	57.5	23.5	153	1	96	57	4.4	4.8	2.91	1.21	2.22	22.6		2.6	58	5.63	1	2.12183	3	3	0
70474	68	1	8	158	60	24	151	1	96	55	5.5	4.75	0.91		2.58	17	29.1	6.1	74.9	6.02	1	2.80903	3	3	0
217874	55	1	13	163.5	53	19.8	151	1	96	55	4.69	5.13	1.64							3.97	0	2.06982	1	3	0
350229	71	2	3	156	59	24.2	150	1	96	54	5.02	6.55	2.24	1.62	3.94	47.2		5.17	47.6	6.4	1	4.92539	3	3	0
77175	31	1	2	178	95	30	150	1	96	54	4.87	6.59	1.58			95		3.34	82.5	5.82	1	4.72827	2	3	0
271259	52	1	3	179	93	29	150	1	96	54	5.56	4.06	1.24	1.12	2.37	19.8		7	87.6	5.51	0	2.5681	1	3	0
352586	27	1	3	178	73.5	23.2	150	1	96	54	5.3	4.48	1.07	0.99	2.67	83.7	34.5	4.18	72.3	5.1	0	3.94798	3	3	0
22723	36	1	3	172.5	66	22.2	150	1	96	54	3.84	3.94	1.03			12.5		5.83	113.1	3.92	0	3.90965	3	3	0
63005	74	1	9	173.5	76.6	25.4	149	1	96	53	5.43	5.16	1.6			30		2.58	81.3	5.6	1	3.73443	3	3	0
629664	64	1	8	159	61	24.1	149	1	96	53	5.2	5.28	1.7	1.03	3.14	31		7.8	84.2	5.4	0	3.84668	3	3	0
203362	31	1	8	165	67	24.6	148	1	96	52	5.2	4.71	0.76	1.11	2.45	16		6.3	73.4	5.4	0	2.19849	3	3	0
502615	56	1	13	177.5	83	26.3	148	1	96	52	5.22	6.78	2.1	1.29	4.17	66.7	48.4	6.12	75.2	5.37	0	2.75428	1	3	0
82326	50	1	8	165	62	22.8	148	1	96	52	5.4	5.12	2.39	1.51	3.25	14.3		4.5	75	5.26	0	2.01232	3	3	0
648082	57	2	4	161.5	63.3	24.3	148	1	96	52	5.41	6.91	2.36			16	20	4.23	66.9	5.2	0	2.423	3	3	0
413954	30	2	3	160.5	55.5	21.5	147	1	96	51	4.3	4.54	0.64			10.5			59.5	5.58	0	4.27105	3	3	0
629281	49	1	3	166.5	66	23.8	147	1	96	51	5.51	4.2	0.78			11.5	27.3	5.69	73.4	5.48	0	2.11636	1	3	0
584189	58	1	4	172.5	77.3	26	147	1	96	51	5.2	4.73	0.98	1.08	2.89	18.5		6.1	97	4.6	0	2.02327	3	3	0
616963	39	1	3	171	63	21.5	147	1	96	51	3.69	5.66	2.31	1.07	3.5	32.6		4.2	77.2	4.5	0	3.97536	3	3	0
365115	37	1	13	163.5	95.5	35.7	146	1	96	50	5.24	5.12	4.09							4.66	0	3.00342	1	3	0
414647	46	2	2	168	68	24.1	145	1	96	49	4.48	4.12	3.36			31.4	33.5	3.07	50.9	6.1	1	2.9514	3	3	0
442174	72	2	2	154	56	23.6	145	1	96	49	4	4	0	1	2	13		4	70	5.37	0	2.16838	3	3	0
298704	53	2	4	157	58.4	23.7	145	1	96	49	5.13	5.11	1.43	1.39	2.85	10.5		3.91	62.8	5.2	0	5.02122	3	3	0
522594	48	2	2	163	77	29	145	1	96	49	5	4.84	1.3	1.25	2.93	16		4.28	64.1	5.17	0	3.08556	3	3	0
426664	48	1	3	173.5	67.5	22.4	144	1	96	48	3.82	4.96	1.36	1.13	2.75	22.6		5.48	74.5	4.83	0	3.62491	1	3	0
90118	54	1	13	166.5	80	28.9	142	1	96	46	5.42	4.66	2.51	0.94	2.72	19.4	22.8	4.74	72.8	5.8	1	2.75702	3	3	0
60968	50	1	2	167	61	21.9	142	1	96	46	5.17	7.03	2.45			19.6		4.89	92.1	5.4	0	4.36687	1	3	0
566812	39	1	13	174.5	78.2	25.7	142	1	96	46	5.36	7.54	3.41							4.7	0	3.01711	3	3	0
88486	49	1	2	165	62	22.8	141	1	96	45	5.07	4.63	0.67	1.72	2.42	32.9		6.3	67.7	5.5	0	5.28131	2	3	0
636876	30	1	2	171	67	22.9	141	1	96	45	5.22	6.58	1.25			25.8		5.04	75.9	4.89	0	2.99247	3	3	0
648287	34	1	5	179	71	22.2	140	1	96	44	5.27	4.2	1	1.61	2.21	23		5.16	75	5	0	2.92402	3	3	0
594226	57	1	13	166.5	68.2	24.6	140	1	96	44	4.01	6.04	1.19	1.65	4.32	25.9		4.92	89.9	4.18	0	2.0178	3	3	0
375743	37	1	8	175	70	22.9	139	1	96	43	5.4	4.64	0.8			11		4.2	79.8	5.59	0	4.4271	3	3	0
505882	62	2	2	159	61	24.1	139	1	96	43	4.44	5.6	2.13	1.16	3.37	22.8		5.95	55.4	5.3	0	4.846	3	3	0
227218	37	1	3	173	72	24.1	139	1	96	43	4.7	6.16	1.53	1.41	3.71	40.1		4.07	81.6	5.07	0	3.26626	3	3	0
241438	44	1	3	168.5	65	22.9	139	1	96	43	4.58	5.68	1.69	1.38	3.34	18.2		4.55	72.4	5.07	0	5.00479	2	3	0
458112	51	2	5	168	84	29.8	139	1	96	43	4.6	4.9	0.7	1.63	2.95	61	51	4.03	67	4.5	0	2.03422	3	3	0
41406	54	2	2	158	54	21.6	138	1	96	42	4.1	5.07	1.11	1.22	3.19	17.2		5.17	65	5.39	0	2.02053	3	3	0
286455	32	1	3	171	78	26.7	138	1	96	42	5.34	4.72	2.48	1.14	2.48	117	43.1	9.01	52.1	5.36	0	2.01232	3	3	0
212969	55	1	13	165	71	26.1	138	1	96	42	4.97	5.02	2.64	1.05	2.61	20.9		6.34	94	5.23	0	2.03422	2	3	0
580381	40	2	3	160	48.5	18.9	138	1	96	42	5.41	6.03	0.57	2.27	3.56	13.9		4.13	49	4.89	0	2.51061	3	3	0
404675	67	2	3	156.5	65.5	26.7	138	1	96	42	4.65	4.49	1.26			31.3		5.97	78.3	4.87	0	2.03149	3	3	0
23212	56	1	3	163	69.5	26.2	138	1	96	42	5.23	5.17	1.95	0.84	3.82	18.4		3.01	64.1	4.03	0	3.03901	1	3	0
484454	25	2	8	165	57.8	21.2	137	1	96	41	5.5	5.85	0.88	1.85	3.5	38.5	31.1	4.2	47.7	5.17	0	2.77892	3	3	0
200949	45	2	8	160.5	63.5	24.7	137	1	96	41	4.5	5.73	0.86	1.37	3.07	15		5.4	64.8	4.52	0	5.08419	3	3	0
420219	54	1	3	175.5	86	27.9	136	1	96	40	5.43	6.24	5.86			48.7	24.6	4.3	113.2	5.8	1	2.06982	1	3	0
315711	52	1	8	172	60	20.3	136	1	96	40	5.5	5.08	1.29			18	23	3.5	68.3	5.7	1	3.06092	3	3	0
496796	53	2	2	160	66	25.8	136	1	96	40	5.34	5.64	1.37	1.46	3.15	41.4	35.5	3.76	66.1	5.6	1	2.987	3	3	0
605695	37	1	2	173	81	27.06	136	1	96	40	4.92	4.87	1.84	1.22	2.67	58	28.3	5.58	95.7	5.4	0	5.64545	3	3	0
350888	35	1	2	165	72	26.4	136	1	96	40	3.77	3.57	0.62	0.85	2.28	79.4		2.7	57	4.4	0	3.17864	1	3	0
377688	30	1	3	171	68	23.3	135	1	96	39	4.33	5.02	1.92	1.29	2.7	36.6		4.57	85.3	5.45	0	4.33676	3	3	0
66709	37	2	3	160	51.8	20.2	135	1	96	39	5.53	4.05	1.06	1.45	2.21	14.6			54.8	5.4	0	2.07255	3	3	0
325279	58	2	3	156	58	23.8	135	1	96	39	5.27	6.86	1.11	1.81	4.18	10.3		5.23	53.6	5.3	0	2.05613	3	3	0
479356	38	1	3	171	83.5	28.6	135	1	96	39	4.42	4.07	1.29	1	2.19	33.9	23.7	3.7	81.2	4.73	0	2.01232	3	3	0
6195	39	2	3	161	48.5	18.7	135	1	96	39	3.93	6.29	1	2.82	3.46	8.4	18.1	4.1	63.5	4.5	0	3.92608	3	3	0
295911	53	1	3	175	82	26.8	134	1	96	38	5.58	5.23	3.01	1.13	2.89	33.6		5.02	74.7	6.02	1	2.05886	3	3	0
545594	58	1	13	173.5	63.5	21.1	134	1	96	38	4.91	3.64	1.18	1.06	2.2	29.7	38.2	5.56	89.6	5.33	0	2.72142	3	3	0
97339	53	1	2	177	88	28.1	134	1	96	38	3.84	4.34	0.81			15.8	20.4	4.56	73.7	5.19	0	2.97878	2	3	0
396344	33	1	10	160	59.6	23.3	134	1	96	38	5.13	3.92	1.65			23		4.2	71	4.84	0	2.03149	3	3	0
358421	52	1	2	170	53	18.3	134	1	96	38	4.4	3.53	1.8	0.76	1.95	11.7	16.5	3.89	76	4.83	0	2.22313	1	3	0
406856	32	1	9	176	56.6	18.3	133	1	96	37	4.62	4.84	0.59			9.9		4.2	68.6	5.73	1	2.77344	3	3	0
562009	30	1	3	170	84.5	29.2	133	1	96	37	5.37	6.61	2.28	0.62	5.01	58.5	38	6.32	64.7	5.6	1	2.10815	3	3	0
21780	29	1	2	179	115	35.9	133	1	96	37	4.54	4.27	1.34			92.5		5.61	77.6	5.36	0	4.72005	3	3	0
589424	32	1	2	174	69	22.8	133	1	96	37	3.68	5.38	1.31	1.25	3.56	19.8	23.5	4.55	75.2	5.26	0	2.05613	3	3	0
651093	46	2	3	153	57.5	24.6	133	1	96	37	4.7	4.32	1.24	2.34	1.93	16.9	16.4		63.8	5.16	0	2.07529	3	3	0
310117	57	1	3	172	72	24.3	133	1	96	37	4.85	5.08	1.73	1	3.1	22.9		4.7	79.9	4.88	0	3.10472	3	3	0
567997	36	1	10	163.5	67.4	25.2	133	1	96	37	4.52	5.14	1.09	1.61	2.38	25	26	4.6	91	4.64	0	2.09993	3	3	0
264096	61	2	2	159	63	24.9	132	1	96	36	5.57	6	1.21			18.3	27.3	8.16	68.9	5.75	1	2.40657	3	3	0
298906	49	1	3	176.5	89	28.6	132	1	96	36	4.26	6.58	1.57	1.37	4.71	79.5	47.1	7.62	96.5	5.44	0	3.9206	3	3	0
605030	29	1	3	173	84	28.1	131	1	96	35	5.28	5.47	2.35	1.43	3.22	48.4	35.1	6.63	79.2	6.1	1	2.01232	3	3	0
303742	39	1	8	177	98	31.3	131	1	96	35	4.9	5.31	2.46	1.24	3.08	41.9		4.1	82.6	6.07	1	2.08077	3	3	0
668708	33	1	3	187.5	75.5	21.5	131	1	96	35	4.3	4.84	0.74			22.1			83.7	5	0	3.87953	3	3	0
541655	45	1	9	171.1	72.3	24.7	131	1	96	35	4.89	5.35	3.61	1.01	3.23	35.5	31.5	2.98	68.3	4.5	0	3.32923	1	3	0
571376	53	2	5	148	51	23.3	131	1	96	35	4.55	5.9	0.89	1.97	3.09	24	23	4.89	71	4.5	0	2.14921	3	3	0
143751	42	1	2	177	77	24.6	131	1	96	35	4.79	5.47	3.9	1.33	2.88	80.6	51.1	3.38	82.3	4.43	0	3.90965	3	3	0
630500	43	1	8	168	72.1	25.5	130	1	96	34	5.3	6.11	3.47	1.64	3.38	58.5		3.7	68.2	6.43	1	2.13552	3	3	0
367072	39	1	8	176	71	22.9	129	1	96	33	5.3	5.37	3.12	1.5	3	17	24.3	3	71.4	5.25	0	2.06708	3	3	0
8607	33	1	2	179	94	29.3	129	1	96	33	4.03	5.86	14.45			79.5				4.9	0	5.21013	3	3	0
347194	52	2	2	161	50	19.3	129	1	96	33	4.28	4.32	0.72	1.62	2.53	23.5		2.33	50	4.37	0	3.85216	3	3	0
330126	47	1	9	174.2	58.9	19.4	129	1	96	33	4.15	4.73	1.61			11.6		7.55	143.8	4.28	0	3.17864	1	3	0
682649	50	2	3	159.5	51	20	128	1	96	32	4.49	4.33	0.58			14.3	19.1	5.19	55.8	5.1	0	2.75975	3	3	0
245996	64	1	2	173	76	25.4	128	1	96	32	4.36	4.73	0.8	1.22	2.83	16.9		5.41	91.7	5.04	0	4.53662	3	3	0
135256	53	1	8	179	85.5	26.7	128	1	96	32	5.1	3.91	0.83	1.23	2.55	26.9	23.7	7.6	86.4	4.9	0	2.01232	3	3	0
30518	58	2	4	160	62.7	24.5	128	1	96	32	5.2	6.2	2.31	1.4	4.2	20.3		4.9	58.7	4.89	0	2.29432	3	3	0
118125	57	1	3	172.5	63	21.2	127	1	96	31	5.38					20.7				5.96	1	2.02053	3	3	0
245009	27	2	3	167	60	21.5	127	1	96	31	5.06	4.02	0.64	1.85	2.32	9.1		4.81	53.3	5	0	2.02601	3	3	0
582315	49	1	3	178	90.5	28.6	126	1	96	30	4.47	4.98	1.27	1.37	2.87	22.2	20.3	3.01	74.1	5.2	0	3.98905	2	3	0
173042	39	1	8	175	84	27.4	126	1	96	30	5.1	4.29	2.16	1.52	2.32	11.2		4.7	76.2	5.18	0	2.04517	3	3	0
329100	37	2	3	165	54	19.8	126	1	96	30	5.19	4.19	1.02	1.26	1.92	14.2		3.37	47.1	4.92	0	4.00274	3	3	0
214139	33	1	9	187.3	106.6	30.4	124	1	96	28	4.69	5.77	3.19	0.96	3.66	54		2.69	64.6	4.6	0	2.16016	3	3	0
143270	30	2	5	156	54	22.2	123	1	96	27	4.73	4.9	0.8			12	22	3.8	62	5.7	1	3.84668	3	3	0
361420	40	1	3	171	70.5	24.1	122	1	96	26	5.47	4.93	2.77			38.9			80.4	6.6	1	2.18754	3	3	0
344078	52	2	5	161	66	25.5	122	1	96	26	4.28	6.2	3.3	1.44	3.63	45	41	2.97	71	5.5	0	3.0883	3	3	0
423996	46	2	8	156.5	53.5	21.8	122	1	96	26	5	4.82	0.7			14		4.9	53.1	4.9	0	2.01232	3	3	0
14146	58	1	3	161	87	33.6	121	1	96	25	5.27	5.42	1.15	1.5	3.35	30.7		4.74	64.3	6.27	1	2.03149	3	3	0
187604	36	1	3	167.5	79	28.2	121	1	96	25	3.7	4.06	2.74	1.07	2.04	68.9		4.94	66.5	4.16	0	4.08487	3	3	0
598895	53	1	3	172	74.1	25	120	1	96	24	5.05	5.88	1.66	1.72	3.26	35		4.22	73.5	5.3	0	2.9295	1	3	0
551012	49	1	3	173	78.8	26.3	120	1	96	24	4.7	3.81	1.66	1.12	2.02	15.4		5.11	86.2	4.47	0	2.03149	1	3	0
312141	30	2	3	171	57	19.5	119	1	96	23	5.02	5.41	1.21	1.54	2.82	11.2		3.98	53.3	5.19	0	3.0883	3	3	0
552470	52	1	3	161	56	21.6	119	1	96	23	4.52	5.56	4.34	0.95	3.33	21.2	29	5.81	86	5	0	3.92608	3	3	0
34703	32	1	8	170.5	47	16.2	118	1	96	22	5.2	3.88	0.71	1	2.15	19	16	5.9	71.6	5.6	1	3.9206	1	3	0
372000	55	1	8	173	76.5	25.6	118	1	96	22	4.94	5.1	1.35	1.54	3.11	10.4		4	81.7	5.19	0	2.87474	3	3	0
101044	44	1	3	182	81	24.5	117	1	96	21	4.98	3.88	1.06			28.2			66.1	5.65	1	4.06297	3	3	0
417838	30	1	3	162	55	21	116	1	96	20	5.57	3.99	0.62	1.3	2.43	12.8		3.61	88.8	5.2	0	3.96715	1	3	0
59994	46	2	5	156.5	46.7	19.1	116	1	96	20	5.01	3.73	0.49	0.77	2.25	12		4.42	57	5.2	0	5.05955	3	3	0
371230	74	2	11	161	68	26.2	203	1	95	108	4.36	4.8	1.5			32.5	38	3.15	69.5	4.9	0	2.93224	3	3	0
324241	72	2	2	150	64	28.4	197	1	95	102	3.91	6.14	3.97	1.23	3.56	31.5		4.66	52.9	5.3	0	4.02464	3	3	0
234333	69	1	3	175	69	22.5	189	1	95	94	5.03	4.52	0.85	1.06	2.81	25.9		4.16	84.6	6.04	1	4.0219	3	3	0
588690	91	2	2	153	59	25.2	188	1	95	93	4.92	6.46	1.87			14		6.1	57.7	5.58	0	2.91307	3	3	0
30237	84	1	2	164	65	24.2	185	1	95	90	4.86	4.62	3.31	1.1	2.05	26.9		5.37	69.8	5.03	0	5.0486	3	3	0
478085	58	2	2	157	77	31.2	182	1	95	87	5	5.98	1.47	1.31	3.59	21.1		5.44	62.3	5.1	0	3.02533	3	3	0
512069	87	1	3	160.5	62.5	24.3	179	1	95	84	4.56	4.78	1.33	0.99	2.82	17.2		5.71	92.6	6.58	1	3.06366	3	3	0
119713	61	1	13	163	58	21.8	176	1	95	81	5.41	4.56	0.98							4.76	0	2.06434	3	3	0
517272	58	1	3	167	67.5	24.2	170	1	95	75	4.54	4.19	3.81			25.2	24.5	4.65	83.2	5.11	0	4.05202	3	3	0
314792	73	2	2	152	51	22.1	166	1	95	71	4.43	5.17	2.46	1.23	2.96	15.4		4.18	60.4	4.9	0	2.96235	3	3	0
287597	52	2	3	154.5	66.5	27.9	165	1	95	70	5.23	5.19	1.34	1.27	2.97	17.6	22.3	6.49	52.7	5.87	1	5.00753	3	3	0
345571	53	2	3	159	47.5	18.8	165	1	95	70	4.42	4.71	0.55	1.85	2.32	18.9		4.93	60.4	4.93	0	2.23682	3	3	0
297451	63	1	3	181	74.5	22.7	165	1	95	70	5.12	5.73	1.83			13		5.23	57.4	4.6	0	2.05065	3	3	0
59695	65	1	13	175	66	21.6	165	1	95	70	4.56	4.98	1.06			45.8		5.48	89	4.26	0	2.07255	3	3	0
449552	86	1	2	166	64	23.2	163	1	95	68	4.2	3.61	0.62	1.44	1.83	20.4		5.86	93.4	5.01	0	5.04586	3	3	0
267393	71	1	3	157.5	64.5	26	162	1	95	67	4.48	4.35	1.85	0.91	2.51	24.3		7.3	78	6.07	1	4.9473	3	3	0
90727	59	1	13	171	74	25.3	162	1	95	67	5	5.83	1.96	1.04	3.87	20.1		4.4	81	4.91	0	2.10541	1	3	0
501111	68	1	4	174	54.5	18	161	1	95	66	5.23	4.37	0.67	1.37	2.73	14.3		5.64	99.6	5.2	0	3.06366	1	3	0
666861	65	1	8	165	57.5	21.1	161	1	95	66	5.2	4.25	0.97	1.47	2.34	16.1	26.9	4.1	77	5	0	3.07734	1	3	0
423442	69	2	2	168	57	20.2	161	1	95	66	4.42	6.74	2.58	1.03	3.8	19.4		5.64	46.4	4.91	0	2.51335	3	3	0
502483	32	1	3	164.5	67.5	24.9	161	1	95	66	5.29	5.57	1.53	1.1	3.82	33.4	27.1	7.39	95	4.64	0	2.01232	3	3	0
493500	41	1	13	166.5	70.4	25.4	160	1	95	65	4.84	4.75	3.5			57.9	34.2	2.74	69.9	5.04	0	2.94867	3	3	0
207629	74	1	8	156.5	62.5	25.5	160	1	95	65	4.8	5.21	2.69		2.9	17	36		107.4	5	0	3.54825	3	3	0
351103	66	1	3	164	64	23.8	160	1	95	65	5.4	5.34	1.02			21.5		6.67	68.1	4.44	0	2.09719	1	3	0
153827	26	1	2	174	86	28.4	160	1	95	65	4.1	8.1	1.14	1.04	6.05	15.5		5.3	113.4	3.99	0	2.07255	3	3	0
137399	61	1	9	182.5	86.4	25.9	159	1	95	64	4.48	7.75	2.09	0.87	5.58	199.1		4.6	94.6	4.32	0	2.41205	1	3	0
442507	52	1	4	167.5	84.1	30	158	1	95	63	4.67	4.25	2.34	1.16	2.25	42.9		5.2	74.3	5.3	0	5.17728	3	3	0
402957	65	1	13	163	65	24.5	158	1	95	63	4.57	3.72	0.75	1.77	1.74	25		3.63	59.1	4.9	0	2.08624	3	3	0
524390	61	1	13	170	84.1	29.1	156	1	95	61	5.31	4.08	3.23							4.7	0	2.06434	1	3	0
100379	51	1	3	172	77	26	155	1	95	60	5.23	3.8	2.69	0.77	1.86	14.6	12.8	4.45	72.8	5.8	1	2.04244	1	3	0
164196	57	2	3	153.5	65.5	27.8	154	1	95	59	4.65	5.75	0.9	1.64	3.45	53.3		6.41	70.7	5.35	0	2.12183	3	3	0
290164	35	2	3	164	69	25.7	153	1	95	58	4.11	4.94	1.43	0.98	2.76	46.6		3.8	57.1	5.03	0	4.24367	3	3	0
216975	24	1	13	176	91	29.4	152	1	95	57	4.24	4.16	2.6			16		3.22	77.4	5.33	0	3.04723	3	3	0
85653	31	1	9	171	61.9	21.2	152	1	95	57	4.65	3.97	0.79			8.7		4.99	89.6	5.27	0	4.55852	3	3	0
353052	68	1	2	160	56	21.9	152	1	95	57	4.06	5.31	1.1				19.9	6.85	72.5	4.8	0	4.04107	3	3	0
143899	32	1	8	172	68	23	151	1	95	56	5.5	3.49	1.12	1.1	1.96	16		3.9	71	5.3	0	3.0089	3	3	0
211473	60	2	2	154	58	24.5	151	1	95	56	5.1	5.28	1.39	1.19	3.26	20.2		3.8	54.2	4.9	0	4.52019	3	3	0
497011	48	1	4	173	62	20.7	150	1	95	55	5.33	5.19	1.21	1.19	3.28	12.9		4.43	76.3	5.18	0	3.04723	2	3	0
128721	43	1	3	170.5	77	26.5	150	1	95	55	4.62	5.43	1.84	1.42	3.45	24		6.35	88.4	4.96	0	2.45311	3	3	0
422264	37	1	3	171	74.5	25.5	150	1	95	55	4.87	4.47	0.93	1.02	2.82	42.1	30	2.99	79.6	4.87	0	2.02875	3	3	0
223107	58	1	9	164.1	74.9	27.8	150	1	95	55	4	5.83	0.95	1.54	3.55					4.67	0	3.62218	1	3	0
413547	41	2	4	165.5	62	22.6	149	1	95	54	5.25	4.72	0.96	1.68	2.71	10.4		3.3	62.4	5.3	0	4.54209	3	3	0
354836	69	2	2	158	60	24	149	1	95	54	4.7	5.38	1.13	1.28	3.12	28		6.33	59.6	5.2	0	2.98152	3	3	0
640372	39	1	8	167	74.5	26.7	149	1	95	54	5.3	5.92	1.73	0.89	3.63	53	32	4.8	95.1	5.13	0	4.14784	1	3	0
311484	56	1	13	185.5	69.7	20.3	149	1	95	54	4.72	5.22	1.03	1.55	2.87	13.8		6.87	88.8	4.5	0	3.57016	1	3	0
91821	38	2	3	164	77	28.6	147	1	95	52	4.72	5.49	1.34	1.26	3.57	26.1	21.4	3.88	53	5.46	0	3.90965	3	3	0
648248	53	1	5	167	78	28	147	1	95	52	5.32	3.9	0.6	1.42	2.28	24		4.2	80	5.4	0	2.99247	3	3	0
619032	67	1	9	180	80.7	24.9	146	1	95	51	4.18	6.59	1.34	1.87	3.91	26.6		3.99	79.7	5.3	0	3.98084	3	3	0
149794	76	1	4	158	52	20.8	146	1	95	51	5.27	5.78	1.15	1.16	4.11	14.7		4.52	60.8	5.1	0	3.89322	3	3	0
451789	64	1	12	172	77.2	26.1	146	1	95	51	4.18	4.55	1.98	0.95	3.39	15.4	18	3.24	71	4.26	0	2.03696	3	3	0
169787	52	1	8	156	64	26.3	145	1	95	50	5.2	4.22	2.44	1.05	2.57	40		4	79.8	4.96	0	3.04449	3	3	0
292266	46	1	13	163.5	69	25.8	145	1	95	50	4.09	4.39	1.42							4.6	0	3.01164	1	3	0
413432	52	1	2	174	74	24.4	144	1	95	49	5.01	4.46	1.55	0.75	2.98	32.6		5.63	73.1	6.2	1	3.14031	1	3	0
219613	59	1	11	177.5	85.7	27.2	144	1	95	49	4.36	6	2.51	1.21	3.62	21.2		4.37	71	5.5	0	2.53251	3	3	0
372028	70	1	8	167.3	70	25	144	1	95	49	5.2	5.62	1.12	1.75	3.39	34		5.8	86.6	5.2	0	2.41752	3	3	0
356539	65	1	2	176	90	29.1	144	1	95	49	4.18	4.94	2.01	0.78	2.89	9.3		4.78	86.5	5	0	4.55578	1	3	0
658942	35	2	2	160	62	24.2	144	1	95	49	3.99	5.13	1.24			32.3		3.55	35.4	4.9	0	4.96099	3	3	0
173399	77	1	2	169	81	28.4	144	1	95	49	3.88	4.2	1.24	1.23	2.22	30.9		4.86	83.8	4.87	0	2.51335	3	3	0
411395	49	1	13	176.5	64.9	20.8	144	1	95	49	4.96	5.39	1.98	1.14	3.34	33.6		4.4	66.4	4.7	0	2.08624	3	3	0
674152	57	1	3	170	60	20.8	143	1	95	48	5.38					12.8				5.22	0	2.00411	1	3	0
523615	54	2	5	163	76	28.6	143	1	95	48	3.97	4.5	1.6	1.28	2.6	21	22	6.07	71	5.1	0	3.04997	3	3	0
360650	42	1	3	177.5	70.5	22.4	143	1	95	48	5.42	4.52	9.49	1.82	1.58	21.6		4.59	75	5.08	0	2.987	3	3	0
501687	58	2	3	160	62	24.2	143	1	95	48	5.19	3.99	0.58	1.75	2.17	25.7	28.3	4.76	64.8	4.82	0	2.09993	3	3	0
87264	41	1	2	175	72	23.5	142	1	95	47	4	5	1			31	31	3	61	5.73	1	4.96646	3	3	0
128383	50	1	3	163.5	54.5	20.4	142	1	95	47	5.11					12.3				5.32	0	2.00958	1	3	0
546486	60	1	3	171	82.9	28.4	142	1	95	47	5.07	4.87	1.14	1.15	3.17	25.4		4.59	88.9	5	0	2.18754	3	3	0
222671	48	1	8	164	80	29.7	141	1	95	46	5.2	4.53	1.4	1.09	2.42	40	27	4.4	83.3	6.2	1	4.33949	2	3	0
104893	30	1	3	184	97.5	28.8	141	1	95	46	4.84	5.78	2.77			37.5		6.17	75.7	5.6	1	5.15537	3	3	0
303668	50	1	3	171	80	27.4	141	1	95	46	4.58	4.55	1.22			26.5		4.99	84.4	5.41	0	2.0397	1	3	0
83518	49	1	2	174	75	24.8	141	1	95	46	3.73	4.94	1.86	1.16	2.81	22.4	27.5	5.11	61.7	5.32	0	3.94524	3	3	0
52058	59	1	2	169	78	27.3	141	1	95	46	4.14	5.81	3.35	0.89	3.16	16.3		5.72	77.9	5.3	0	5.06229	1	3	0
250238	40	1	3	164.5	72.5	26.8	141	1	95	46	4.6					71.8		7.26	102.5	5.11	0	4.33676	1	3	0
45917	73	1	13	172	76.2	25.8	141	1	95	46	5.43	6.19	1.5	1.28	3.85	22.5	29.2	6.78	86.2	4.9	0	2.00137	3	3	0
322657	46	2	8	155.5	59.5	24.6	141	1	95	46	5.2	4.06	1.61			28	27			4.6	0	2.86105	3	3	0
466334	43	1	2	169	56	19.6	141	1	95	46	4.3	4.12	2.29			32.8	36.3	4.9	96	3.9	0	2.07255	3	3	0
127720	71	1	4	168	66	23.4	140	1	95	45	5.33	3.96	1.43	1.09	2.32	12.8		4.32	76.5	5.36	0	2.78166	1	3	0
406439	64	2	3	165	60.5	22.2	139	1	95	44	5.52	4.19	1.52	1.04	2.43	14.5	20	3.68	59.9	5.62	1	3.01985	3	3	0
143216	59	1	4	174	86	28.4	139	1	95	44	5.51	5.79	2.93	1.38	2.97	24.3		4.83	69.8	5.05	0	2.89117	1	3	0
59085	52	1	4	169.5	75.3	26.2	139	1	95	44	4.66	4.5	1.04	1.07	2.81	33.4		6.57	78.8	4.97	0	4.65708	2	3	0
86463	61	1	9	173.5	68.8	22.9	139	1	95	44	4.34	4.98	0.74	1.22	3.2	14.3	17.4	5.75	87	4.8	0	3.26899	1	3	0
61287	36	1	2	163	65	24.5	139	1	95	44	5.24	4.62	1.19			26.2		3.45	79.2	4.74	0	3.3128	1	3	0
426143	30	2	3	165	76.5	28.1	139	1	95	44	4.63					53.5	30.2			4.7	0	2.33812	3	3	0
337952	28	1	8	177	86	27.5	139	1	95	44	5.18	4.48	2.24	1.47	2.56	94.8		3.5	92	4.57	0	2.96783	3	3	0
563570	56	2	2	162	62	23.6	139	1	95	44	5.02	6.7	3.96	1.37	4.46	19.6	21.5	5.64	63	4.36	0	4.06023	3	3	0
656190	36	1	2	175	79	25.8	139	1	95	44	4.76	4.71	1.02			15.1		4.89	87.6	3.9	0	4.19713	3	3	0
116306	46	2	2	155	51	21.2	138	1	95	43	5.49	4.15	0.7	1.88	2.28	20.2		3.87	55	5.8	1	2.91307	3	3	0
291628	64	1	2	174	74	24.4	138	1	95	43	4.25	4.87	1.94	0.99	2.35	29.9		5.67	77.4	5.44	0	3.56468	3	3	0
76330	72	1	8	166	68	24.7	138	1	95	43	5.5	4.48	1.3		2.56	23	37		67	5.26	0	3.72074	1	3	0
162606	58	1	3	173	77.5	25.9	138	1	95	43	5.03	4.37	2.83			19.6		6.48	76.8	5.13	0	2.04244	3	3	0
22239	64	1	9	171.8	71.1	24.1	138	1	95	43	4.32	5.05	0.98			12.2		3.94	71.6	5	0	2.46133	1	3	0
540959	64	2	3	148	57.5	26.3	138	1	95	43	4.99	6.18	1.77	1.46	3.92	28		5.35	53.9	4.9	0	2.07529	3	3	0
472969	54	2	2	165	67	24.6	138	1	95	43	4.05	6.97	2.12	1.82	3.89	21.8		2.76	61.9	4.9	0	4.9117	3	3	0
541422	33	1	3	174	82.5	27.2	138	1	95	43	3.73	4.37	1.76			26.9	25.5	4.79	88.1	4.7	0	2.97057	3	3	0
534701	35	1	3	167	72	25.8	137	1	95	42	4	5	3	0	2	83	47	5	84	5.68	1	4.07392	3	3	0
610270	44	1	3	173.5	104.9	34.8	137	1	95	42	4.28	4.23	1.98	0.9	2.41	80.1		4.74	82.2	5.55	0	3.02806	1	3	0
601719	64	1	3	175.5	78.5	25.5	137	1	95	42	3.78	4.63	1.21	1.16	2.91	25.1		6.16	89.5	5.4	0	2.9076	1	3	0
190619	43	1	10	171	69.1	23.6	137	1	95	42	5.02	5.41	1.49	1.4	1.95	16	21	5.5	92	5.36	0	2.15469	3	3	0
609125	61	2	3	170	64	22.1	137	1	95	42	3.89	4.1	1.92	1.16	2.52	15.7		4.57	77.5	5.3	0	4.08214	3	3	0
380658	36	1	2	167	80	28.7	137	1	95	42	4.9	5.02	0.8	1.18	3.26	23.2		5.31	80.9	5.1	0	2.03422	3	3	0
104286	40	1	2	173	74	24.7	137	1	95	42	3.68	4.5	2.16	1.35	2.63	74.7		4.36	84.1	5.1	0	2.98973	1	3	0
385577	46	1	3	170.5	68.5	23.6	137	1	95	42	4.99	5.02	0.67			25		4.33	86.9	4.73	0	2.01232	3	3	0
432020	42	1	2	175	83	27.1	137	1	95	42	4.88	4.2	1.77	0.92	1.73	27.2		4.34	77.4	4.58	0	4.09856	3	3	0
266775	45	2	4	154	67	28.3	136	1	95	41	5.24	5.32	1.71			13.9	13.6	3.18	51.9	5.76	1	2.6037	3	3	0
371342	63	1	3	169	74.7	26.2	136	1	95	41	5.31	5.64	2.44	1.16	3.27	13.9		4.07	69.5	5.39	0	2.31896	1	3	0
607888	28	1	3	175	83	27.1	136	1	95	41	5.14	2.31	0.44			56.5	33.1	4.53	72.7	5.27	0	2.81451	3	3	0
11626	29	1	3	184.5	94.5	27.8	136	1	95	41	5.55	7.33	4.11			59.3	33.1		68.7	5.2	0	3.28816	3	3	0
19339	64	2	8	168.5	63	22.2	136	1	95	41	4.95	5.34	1.01	1.39	3.25	16	21	4.05	65.8	4.9	0	2.39562	3	3	0
540403	50	2	8	158	60	24	136	1	95	41	5.3	5.84	3.05	1.03	3.44	10.4		3.4	49.5	4.73	0	3.27995	3	3	0
318211	71	2	3	156	63.5	26.1	135	1	95	40	5.58	5.38	1.55	1.25	3.22	19.6		6.34	66.4	5.7	1	2.00137	3	3	0
649791	40	2	8	159	64	25.3	135	1	95	40	5.4	3.71	1.42	1.16	2	14.8	24.8	3.1	52.2	5.1	0	2.05065	3	3	0
594375	48	1	2	167	73	26.2	135	1	95	40	4.56	4.61	1.08	1.3	2.62	19.6		4.37	83.2	5.1	0	5.00479	3	3	0
635361	45	1	9	162.2	80.1	30.4	135	1	95	40	5.4	4.88	3.81			55.4		5.29	74.4	5.07	0	2.11636	1	3	0
168266	34	1	13	171.5	86.9	29.5	135	1	95	40	4.96	6.63	1.59			56.8		4.17	80.6	5.05	0	3.02533	1	3	0
513102	47	1	3	171.5	81	27.5	134	1	95	39	4	5	1			23	21	5	75	5.6	1	3.94251	3	3	0
157162	35	1	2	175	72	23.5	134	1	95	39	4.7	5.5	1.25	1.69	2.85	52.1		6.22	84.6	5.5	0	5.44559	3	3	0
554084	34	1	3	168.5	70.5	24.8	134	1	95	39	4.1	4.39	2.62			30.4		4.33	102.6	5.31	0	4.02738	3	3	0
662862	29	1	3	170.5	79.5	27.3	134	1	95	39	4.36	4.3	0.77			16.8		5.32	69.8	5.3	0	5.23203	3	3	0
506686	42	1	8	169.5	68.5	23.8	134	1	95	39	4.8	5.2	1.06	1.4	2.87	20		4.3	84.4	5.28	0	5.05955	1	3	0
670136	42	1	2	172	86	29.1	134	1	95	39	4.26	6.3	4.84			57		4.53	78.4	5.18	0	4.67899	3	3	0
377385	34	1	3	169	81	28.4	134	1	95	39	4.49	4.18	1.43			37.9		4.52	88.8	4.98	0	2.02875	1	3	0
680479	40	1	10	180.5	78.3	24	134	1	95	39	4.88	5.46	1.73	1.52	2.17	27		4	96	4.79	0	2.52156	3	3	0
84234	70	1	4	165	72	26.4	133	1	95	38	5.49	3.17	2.79	0.9	1.51	27.8	37	3.91	81.7	6.4	1	2.69952	3	3	0
546709	51	1	3	184.5	91.5	26.9	133	1	95	38	4	4	1	0	2	20	17	4	84	6.1	1	4.07392	3	3	0
275546	61	2	2	161	64	24.7	133	1	95	38	4	6	3			15	22	5	57	4.9	0	4.01369	3	3	0
500792	34	1	3	166	69.1	25.1	132	1	95	37	4.96	5.18	1.28			20.9		6.95	67.9	5.33	0	2.99521	3	3	0
13229	38	2	3	169	48	16.8	131	1	95	36	4.84	4.84	1.09	1.75	2.58	9.9		3.58	52.6	5.69	1	4	3	3	0
652270	42	2	5	159.5	69.3	27.2	131	1	95	36	4.42	4.3	0.7	1.27	2.43	21		2.89	50	5.6	1	4.06571	3	3	0
100327	48	1	2	176	75	24.1	131	1	95	36	5.58	6.41	1.64	1.25	4.02	27.4		4.93	74.8	5.4	0	3.14031	1	3	0
539610	36	1	11	176	69.5	22.4	131	1	95	36	5.36	4.34	1.25	1.62	2.44	27.4		4.5	86.3	5.4	0	3.02806	3	3	0
314507	39	1	2	170	82	28.4	131	1	95	36	3.84	4.17	1.78			93.5	49.5	3.6	65.8	4.5	0	4.62971	3	3	0
384246	40	1	2	169	60	21	131	1	95	36	4.61	7.68	6.47	1.34	3.53	20.5		3.22	92.3	4.3	0	3.0308	3	3	0
120999	41	2	3	154.5	45.5	19.1	130	1	95	35	4.63	4.26	0.91			11.5		2.82	51	5.63	1	4.06023	3	3	0
625756	69	1	2	152	56	24.2	130	1	95	35	3.66	5.69	1.07	1.6	3.39	28		4.42	82.4	5.6	1	4.02464	1	3	0
274448	25	1	8	181	89	27.1	130	1	95	35	5	6.96	2.29			20		4.2	79.7	5.5	0	2.02875	3	3	0
195870	33	1	3	168.5	69.5	24.5	130	1	95	35	4.37	5.03	1.32			32.9	25.4	3.48	73.1	5.04	0	2.01506	3	3	0
621310	33	1	10	173	88.4	29.5	129	1	95	34	4.89	4.61	2.87			25		5	75	5.51	0	2.05886	3	3	0
276958	30	1	8	162	58.5	22.3	129	1	95	34	4.9	4.5	1.91			22.3		5.4	76.1	5.47	0	2.90212	1	3	0
290399	58	2	3	161	72.5	28	129	1	95	34	5.58	5.27	4.85	1.2	2.4	31.4	29.2	3.6	54.4	5.37	0	2.05065	3	3	0
469783	48	2	3	159.5	58	22.8	129	1	95	34	4.81	4.26	0.94	1.15	2.56	14.7		5.79	61.8	5.22	0	2.80082	3	3	0
344682	40	1	3	180.5	70	21.5	129	1	95	34	3.93	3.98	0.92	1.71	1.96	20.7	21.6	5.23	75.6	4.86	0	4.0219	3	3	0
671535	32	1	2	168	69	24.4	129	1	95	34	4.1	6.29	1.56			17.1	24	3.19	80.5	4.8	0	3.93429	1	3	0
604208	41	1	3	163.5	66.5	24.9	129	1	95	34	5.48	6.44	3.05			41.8	46.1		74.7	4.69	0	2.16564	3	3	0
304588	46	2	3	158.5	79.5	31.6	128	1	95	33	4.82	5.86	2.47	1.64	3.33	57.2		4.88	52.9	5.76	1	2.97331	3	3	0
338803	33	1	8	165	71.5	26.3	128	1	95	33	4.8	3.74	1.32	1.26	2.04	17.7		6.5	100.3	5.56	0	2.29706	3	3	0
591494	64	2	3	158	76.5	30.6	128	1	95	33	5.28	5.03	1.23			13.1		3.37	44.2	5.55	0	2.03149	3	3	0
158662	27	1	8	160	62	24.2	128	1	95	33	4.6	4.78	1.21			20.6	32.5	2.8	84.2	4.38	0	3.18686	3	3	0
152576	36	1	3	172.5	73.5	24.7	127	1	95	32	5.41	5.98	1.2			20.5		6.42	88.6	5.82	1	2.12457	3	3	0
525062	29	2	3	148	71.5	32.6	127	1	95	32	5.52	5.81	2.01			74.1		5.9	61.3	5.65	1	2.18754	3	3	0
158384	38	1	3	179.5	98	30.4	127	1	95	32	5.49	5.17	2.64	0.86	3.21	67.8		6.94	82.8	5.6	1	2.81725	1	3	0
2929	57	2	3	161.5	56.5	21.7	127	1	95	32	5.12	6.15	0.99			16.6	19.1			5.4	0	2.10815	3	3	0
446760	47	2	3	157.5	57	23	127	1	95	32	4.13	4.48	0.66			13	21	3.74	62.5	5	0	4.45996	3	3	0
291041	44	1	2	167	64	22.9	127	1	95	32	3.48	5.23	2.15			37.9	33.7	7.92	76	4.45	0	2.10815	1	3	0
201141	65	2	3	163	67.5	25.4	126	1	95	31	5.35	4.12	3.08	1.03	1.96	14.2	20.5	6.38	56.7	6.01	1	3.01985	3	3	0
467170	50	1	3	170.5	69	23.7	126	1	95	31	5.42	5.09	1.1			32.8		4.11	76.2	5.72	1	3.80287	3	3	0
608280	38	2	8	162	76.5	29.1	126	1	95	31	4.9	4.19	0.68	1.36	2.55	18.3		3.8	70.4	5.5	0	2.05613	3	3	0
208608	40	1	3	172	79	26.6	126	1	95	31	5.06	5.63	2.36			37.5			79.2	5.42	0	3.34565	3	3	0
128680	44	1	3	183.5	95.5	28.4	126	1	95	31	5.58	4.14	1.62	1.18	2.13	15.7	14.5	4.58	103.1	5.3	0	2.10541	2	3	0
645156	38	1	2	173	73	24.4	126	1	95	31	3.56	4.52	2.79	0.85	2.65	22.5	20	3.91	105.2	4.83	0	5.07871	3	3	0
216555	28	2	8	154	71.5	30.1	126	1	95	31	4.6	5.79	2.41	1.54	3.07	10.6		3.3	69.7	4.78	0	2.03149	3	3	0
144220	35	2	2	158	69	27.6	126	1	95	31	4.21	6.67	1.17	1.27	4.08	30.7		4.84	65.8	4.45	0	2.06982	3	3	0
614232	42	2	2	156	54	22.2	126	1	95	31	4.95	5.27	1.41	1.63	3.12	15.9	17.9	4.03	62.3	4.3	0	4.11499	3	3	0
526584	31	1	3	174	86	28.4	125	1	95	30	3.81	3.73	2.3			31.1	29.6	2.65	73.9	4.51	0	3.10746	3	3	0
282139	47	1	3	173	79	26.4	125	1	95	30	4.84	6.57	1.98	1.02	4.34	27.1		5.55	76.5	4.5	0	2.02875	2	3	0
312918	50	1	3	161.5	68	26.1	124	1	95	29	5.09	5.66	0.92	1.22	3.77	30.3		4.43	72.2	6.1	1	4.40794	3	3	0
152073	53	1	8	171	72.9	24.9	123	1	95	28	4.8	4.14	1.54	1.21	2.3	20.2		3.68	68.5	5.32	0	2.01506	3	3	0
48169	25	1	3	176	79.5	25.7	123	1	95	28	5.35	3.93	1.21			24		4.58	74.4	4.9	0	2.05613	3	3	0
398206	37	1	3	167	72	25.8	122	1	95	27	4.87	3.39	1.5			36.7	28.3	3.32	94.7	5.97	1	3.02806	3	3	0
590585	29	1	8	173	55.5	18.5	122	1	95	27	5.3	3.54	0.49			15		4.5	72.2	5.23	0	4.85421	3	3	0
106095	30	2	3	162.5	59	22.3	122	1	95	27	4.82	5.11	0.97			12.2	15.4	2.99	50	5.09	0	2.16838	3	3	0
493849	57	1	9	173.3	67.2	22.4	122	1	95	27	5.22	4.32	1.33	1.04	3.09	15.3		7.45	118.3	5	0	2.03422	3	3	0
536468	38	1	3	159	46.5	18.4	121	1	95	26	4.94	2.38	1.24			24.2		3.58	49	5.1	0	2.79261	2	3	0
215339	43	1	3	175	61	19.9	120	1	95	25	5.17	4.9	2.19			23		4.08	77.1	5.26	0	3.77823	1	3	0
647987	52	2	8	167.5	62.5	22.3	120	1	95	25	5.4	4.56	0.99			11		5.2	61	5.2	0	2.93224	3	3	0
156494	32	1	3	176	77	24.9	118	1	95	23	4.03	4.69	1.47			48	22.2	4.32	71.5	4.81	0	4.00548	3	3	0
326725	52	2	3	154.5	50.5	21.2	117	1	95	22	4.37	4.64	1.14	1.32	2.71	15.7	22.7	3.29	62.3	4.94	0	4.02738	3	3	0
404620	43	1	2	170	71	24.6	116	1	95	21	4.87	5.55	0.98	1.54	3.22	27.9		5.28	72.9	5.3	0	3.80287	3	3	0
143855	61	1	4	166.5	66	23.8	116	1	95	21	4.69	4.7	1.51	1.41	2.75	42.7		4.65	72.4	5.1	0	3.95346	1	3	0
440716	28	2	5	161	56	21.6	115	1	95	20	4.57	4.66	0.68			13		3.63	57	5.2	0	4.26557	3	3	0
259036	32	1	8	180	68.5	21.1	115	1	95	20	5	10.17	0.91	2.48	6.62	15.3	19.5	4.3	79.1	5.1	0	3.03901	2	3	0
595701	45	2	5	161	57	22	115	1	95	20	4.82	4.5	0.6	1.23	2.86	12	19	4.35	69	5.1	0	3.96988	3	3	0
333591	29	2	3	166.5	57.5	20.7	115	1	95	20	3.68	4.96	1.13			15.1		3.26	61	4.85	0	3.70705	3	3	0
222305	34	1	4	173	78	26.1	115	1	95	20	4.38	3.56	1.94	0.72	2.29	24.7		3.94	71.7	4.45	0	4.13415	3	3	0
467392	74	1	4	168	71	25.2	198	1	94	104	5.02	5.62	2	1.28	3.34	15		6.06	92.4	5	0	3.80014	3	3	0
235929	74	2	2	162	68	25.9	178	1	94	84	5.32	5.49	1.12	1.67	2.9	14.4		3.93	52.4	5.4	0	2.96235	3	3	0
37805	76	2	3	152.5	58.5	25.2	173	1	94	79	4.99	4.91	1.71	1.08	2.89	22		5.11	64.9	6.29	1	4.00274	3	3	0
28749	69	2	7	160	58.6	22.9	172	1	94	78	5.4	4.73	1.14			48.9		8.2	59.6	5.62	1	2.75975	3	3	0
61900	53	2	7	155.5	74	30.6	169	1	94	75	5.2	5.16	4.03	1.38	2.39	25	47	5.8	44.7	6.37	1	3.25804	3	3	0
129567	50	1	3	177.5	86.5	27.5	169	1	94	75	5.37	4.89	2.64			38.6		5.02	65.3	5.28	0	3.7974	2	3	0
634905	51	2	7	156.6	66.8	27.2	167	1	94	73	5	4.86	1.1	1.52	2.7	22		4.5	64.3	5.91	1	2.13005	3	3	0
91243	70	1	2	161	49	18.9	167	1	94	73	3.91	6.14	0.67	2.1	3.78	18.8		7.02	88.4	4.8	0	4.02464	3	3	0
189188	36	1	9	168.4	81.1	28.6	166	1	94	72	3.99	4.95	3.42	0.81	2.37	48		4.9	70.5	5.12	0	4.9473	2	3	0
632232	61	2	3	150	51	22.7	166	1	94	72	5.47	5.56	1.46			7.5		3.16	57.1	5.1	0	2.3655	3	3	0
465203	47	1	3	178.5	80.5	25.3	164	1	94	70	4.32	6.2	1.46	0.97	4.15	16.9		4.57	88.9	5.8	1	4.18344	2	3	0
137159	53	1	3	167	59	21.2	164	1	94	70	4.84	4.66	3.01	1.59	2.06	27		4.51	74	5.72	1	3.96167	1	3	0
639364	62	2	2	145	57	27.1	163	1	94	69	5.21	6.52	1.9	1.4	3.76	28	32.1	4.6	55.3	5.8	1	2.987	3	3	0
154165	62	1	3	164.5	67	24.8	162	1	94	68	3.89	3.64	1.17	1.32	1.88	16.8		3.94	83.7	5.9	1	4.84873	1	3	0
668692	78	1	9	164.5	64.8	23.9	162	1	94	68	5.21	4.92	0.82			20.2		6.28	72.8	5.88	1	2.63655	3	3	0
233936	50	2	5	156	60.4	24.8	161	1	94	67	5.44	5.97	1.5	1.42	3.18	22		3.82	53	5.6	1	4.94456	3	3	0
521652	78	1	2	156	59	24.2	161	1	94	67	4.31	3.56	1.86	0.85	1.65	18.1		9.27	73.4	5.15	0	2.51335	3	3	0
393123	81	2	2	148	43	19.6	161	1	94	67	4.99	5.53	0.92	1.97	3.09	14.5		4.79	66.9	4.9	0	2.11362	3	3	0
92380	43	2	3	156.5	68.5	28	160	1	94	66	4.95	5.2	1.39			24.9		2.93	57.6	5.01	0	2.01506	3	3	0
200186	59	2	3	160	83.2	32.5	160	1	94	66	4.8	5.77	2.65	1.19	3.31	75.4		3.41	44.7	4.2	0	2.03149	3	3	0
266951	63	1	13	171	82	28	159	1	94	65	3.99	4.53	1.33	1.23	2.86	10.9		5.32	91.2	4	0	2.08898	1	3	0
342409	33	1	10	160.5	64.6	25.1	158	1	94	64	5.37	5.9	2.64	1.46	2.02	80	40	3.3	76	5.28	0	2.36277	3	3	0
397994	64	2	3	156.5	60	24.5	158	1	94	64	4.88	4.6	1.34	0.83	3.3	19.4		5.82	57.9	5.07	0	4.22177	3	3	0
437851	79	1	3	168.5	75.3	26.5	158	1	94	64	4.58	5.73	1.1	1.72	3.42	13.1		7.31	78.5	4.8	0	2.77892	3	3	0
670595	50	1	9	170	91	31.5	157	1	94	63	5.56	4.5	2.69			40.8		3.19	79.4	6.04	1	2.89391	1	3	0
198670	53	2	3	162	65	24.8	157	1	94	63	4.57					15.1	22	4.87		5.8	1	3.26899	3	3	0
343529	57	1	13	169	58	20.3	157	1	94	63	5.48	4.44	1.09	1.29	2.69	16.9	18.6	5.47	70.6	5.6	1	2.00411	1	3	0
404839	85	2	2	153	56	23.9	156	1	94	62	4.21	6.18	3	1.07	3.38	23.8		6.2	74.1	5.54	0	2.51335	3	3	0
602585	56	2	2	163	65	24.5	156	1	94	62	3.75	4.73	1.49	1.19	2.95	25.3	24	5.24	63.1	4.89	0	4.282	3	3	0
242430	38	1	3	175.5	83	26.9	155	1	94	61	4.95	3.72	2.17			50.6			57.5	5.9	1	2.87474	3	3	0
633885	43	1	3	164	62.5	23.2	155	1	94	61	5.48	7.58	4.67			23.1		3.2	81.8	5.4	0	2.82546	2	3	0
508983	58	1	13	170	76	26.3	155	1	94	61	5.54	5.82	1.9							4.87	0	3.01164	1	3	0
228694	31	1	4	161.5	70.4	27	155	1	94	61	4.6	5.71	3.75	1.02	3.25	69.5		6.69	91.4	4.8	0	4.00548	3	3	0
509466	53	2	3	163	58.5	22	155	1	94	61	4.55	5.52	2.47	1.13	3.65	14	22.2	4.39	52.5	4.75	0	3.9206	3	3	0
380944	50	1	13	169	75	26.3	155	1	94	61	4.52	6.19	2.79	1.08	3.49	28.2	17.4	3.47	71.6	4.7	0	2.05886	1	3	0
161347	66	2	2	156	62	25.5	154	1	94	60	4.6	3.91	1.32	1.32	1.95	12		4.18	59.1	6.3	1	3.92334	3	3	0
83092	52	1	3	169.5	61.5	21.4	154	1	94	60	4.49	5.12	1.74	1.42	2.93	25.7		4.71	68.6	5.99	1	3.71253	1	3	0
43461	45	1	3	169.5	75.5	26.3	154	1	94	60	4.32	5.55	1.72			83.9	36.3	6.93	71.7	5.3	0	4.00821	1	3	0
575395	33	1	3	177.5	63.5	20.2	154	1	94	60	5.54	3.74	1.2			24.4		4.28	77.2	4.85	0	3.13484	3	3	0
257855	47	2	8	158	60	24	153	1	94	59	5.3	5.9	1.71	1.65	3.08	19		3.5	52	5.5	0	2.51061	3	3	0
236299	34	1	4	166	54	19.6	153	1	94	59	4.99	6.45	2.04	1.34	3.92	17.3		5.26	74.9	4.7	0	2.98152	3	3	0
439872	83	1	2	171	69	23.6	152	1	94	58	4.24	6.92	2.96	1.06	3.96	34.4		4.84	100.9	6.1	1	2.51335	1	3	0
289352	59	1	8	171	68	23.3	152	1	94	58	5	4.92	2.53	1.11	2.61	9		4.8	86	4.78	0	5.0705	3	3	0
526279	55	1	13	170	73	25.3	152	1	94	58	4.43	4.94	1.47	1.18	3.15	24.8		5.22	77.5	4.46	0	2.02875	3	3	0
376872	37	1	2	178	72	22.7	151	1	94	57	4.52	4.67	3.06	0.96	2.41	12.6		4.45	87.1	5.3	0	4.76112	3	3	0
617880	43	1	10	170.5	70.4	24.2	151	1	94	57	4.53	4.46	5.15	1.65	2.14	37		5.1	71	4.89	0	2.11362	3	3	0
529613	24	1	13	186	95	27.5	151	1	94	57	4.79	3.73	0.73			35.4		5.13	52	4.46	0	2.05065	3	3	0
110263	48	2	5	157	78	31.6	150	1	94	56	4.65	5.2	1.4	1.31	3.28	51	28	3.32	47	5.5	0	3.04997	3	3	0
321975	61	2	3	161.5	57	21.9	150	1	94	56	3.82	5.71	0.88			11.8	17.3	4.21	59.1	5.2	0	3.9781	3	3	0
388028	45	2	7	158	57	22.8	150	1	94	56	5.3	4.7	0.62	1.66	2.65	18		7.5	64.6	4.65	0	5.2293	3	3	0
61481	67	1	4	173.5	78	25.9	150	1	94	56	4.74	6.45	2.91	1.18	3.83	18.5		6.24	48.6	4.5	0	2.02875	3	3	0
582453	67	1	3	172	77.5	26.2	149	1	94	55	5.52	5.68	1.22			16.9		5.62	81.5	6.32	1	3.21971	1	3	0
673141	68	1	3	168	86.5	30.6	149	1	94	55	5.43	4.72	1.31	1.19	2.64	33.7		5.69	78.2	6.3	1	2.98973	3	3	0
172200	64	1	8	160	70	27.3	149	1	94	55	5.4	4.28	1.03		2.51	19.7	31.3	4.1	100.4	5.2	0	2.78439	1	3	0
530462	64	1	5	175	76	24.8	149	1	94	55	5.28	5.3	0.8	1.36	3.64	23		3.62	104	5	0	3.90144	1	3	0
671373	31	1	3	174.5	83.5	27.4	149	1	94	55	5.04	5.3	1.1	0.99	3.69	15.3		3.94	81.5	4.9	0	3.02806	3	3	0
411109	73	1	3	171	67.5	23.1	148	1	94	54	4.85	6.15	1.79			13		4.85	90.4	6.8	1	4.84873	3	3	0
25312	56	1	2	175	96	31.3	148	1	94	54	5.07	5.28	2.55	1.12	2.17	22.2	19.1	5.46	66.9	5.46	0	2.57358	3	3	0
467387	57	1	5	175.5	80	26	148	1	94	54	4.64	6.5	0.8			22	22		90	5.2	0	3.3347	3	3	0
275701	74	2	3	152.5	60.3	25.8	148	1	94	54	4.75	3.81	1.01			26.7		5.69	81.4	4.7	0	2.89391	3	3	0
672430	58	1	3	166	59.5	21.6	148	1	94	54	4.79					17				4.65	0	2.02327	1	3	0
593865	35	1	5	182	110	33.2	147	1	94	53	5.16	4.6	1.7	1.44	2.97	65	33	5.45	92	5.8	1	4.07392	3	3	0
209484	66	2	3	159.5	64	25.2	147	1	94	53	5.42	6.12	1.7			17		3.81	50.3	5.1	0	2.05339	3	3	0
645167	62	1	2	168	67	23.7	147	1	94	53	5.5	3.81	0.58	1.66	1.88	17.2	18.2	6.78	58.5	5	0	2.85832	1	3	0
154608	29	1	8	184	101	29.8	147	1	94	53	4.6	4.48	3.06	1.2	2.72	56.3		3.6	71.9	4.63	0	2.06434	3	3	0
390000	56	1	9	174	69.3	22.9	147	1	94	53	4.99	5.01	1.47			53.4		5.55	65.4	4.5	0	2.4668	1	3	0
481420	30	1	7	193	122.5	32.9	146	1	94	52	5.5	5.11	0.9			50		4.9	99	5.9	1	3.67967	3	3	0
378044	55	2	3	163	58	21.8	146	1	94	52	5.01	4	0.64			14.1	21.3	7.26	56.3	5.67	1	4.01369	3	3	0
298773	64	1	4	177	79	25.2	146	1	94	52	5.52	6.3	1.02	1.74	3.92	30.6		7.2	85.4	5.4	0	2.94319	3	3	0
9471	33	1	3	187	119	34	146	1	94	52	4.44	7.04	2.02			36.8	40.5	4.62	79	5.18	0	3.89049	1	3	0
13021	27	1	9	182.8	90.1	27	145	1	94	51	4.95	5.68	0.88			82		3.15	88.6	5.16	0	2.78713	3	3	0
546814	52	1	3	171	74.5	25.5	144	1	94	50	5.45	5.28	1.3			19.8		5.35	82.4	5.14	0	3.78371	1	3	0
53646	59	2	3	159.5	60.5	23.8	143	1	94	49	5.44	6.03	0.67	1.73	3.99	40.6		4.89	59	5.68	1	2.71047	3	3	0
328515	49	1	3	175.5	60	19.5	143	1	94	49	4.77	5.05	1.19	1.11	3.49	19.5		3.55	57	5.47	0	3.96441	1	3	0
640742	56	2	2	153	62	26.5	143	1	94	49	4.99	5.62	1.54	1.22	3.44	34.1		4	48.4	5.1	0	4.55578	3	3	0
352949	44	2	3	158.5	64.5	25.7	143	1	94	49	5.03	4.69	0.85			10.2	16.1	3.92	40.8	4.98	0	2.03422	3	3	0
342549	62	1	2	165	59	21.7	143	1	94	49	4.63	4.94	2.12			19.9		4.88	68.4	4.95	0	2.91307	1	3	0
596233	59	2	3	153	41.7	17.8	143	1	94	49	5.43	6.19	1.23	1.61	3.5	26.1	32	6.99	56.6	4.86	0	2.01232	3	3	0
647581	59	1	9	158.4	59.5	23.7	143	1	94	49	4.76	3.83	1.16	1.31	2.19	44.2		4.09	78.8	4.8	0	2.03149	3	3	0
160715	36	1	3	173.5	64.5	21.4	143	1	94	49	5.04	3.81	0.66	1.8	1.98	13.4		3.36	82.1	4.72	0	2.03422	3	3	0
130704	52	1	3	173.5	82	27.2	143	1	94	49	4.57	6.53	1.79	1.29	4.53	34.7		4.28	94.6	4.64	0	3.93429	1	3	0
223866	48	1	3	170.5	78	26.8	143	1	94	49	3.85	6	1.33			20.9		6.1	119.1	4	0	4.62149	1	3	0
459358	66	1	3	175	69	22.5	142	1	94	48	5.37	5.44	1.28	1.11	3.73	16.2		5.21	80.4	5.7	1	4.04107	1	3	0
341723	54	1	9	168	58.4	20.7	142	1	94	48	5.32	5.44	1.74	1.49	3.22	13.1		6.72	68.5	5.6	1	2.91581	3	3	0
516838	40	1	13	166	88.6	32.2	142	1	94	48	5.11	5.26	3.16	1.07	3.45	59.6		3.65	73.9	5.2	0	2.57906	3	3	0
72008	63	1	5	173	82	27.4	142	1	94	48	5.13	4.5	1.3	1.24	3.23	28	28	4.46	107	4.8	0	3.94798	1	3	0
661596	63	1	3	169.5	74.5	25.9	142	1	94	48	5.09	6.83	1.41	2.05	4.31	20.4	33.5	6.72	81.5	4.74	0	2.02053	3	3	0
276162	61	1	3	170	87.5	30.3	142	1	94	48	5.32	5.86	2.87			37.6			74.2	4.7	0	2.43395	3	3	0
156577	53	1	3	167	85.5	30.7	141	1	94	47	5.58	4.41	2.01			32.1		5.54	78	6.1	1	3.78371	1	3	0
678495	48	2	2	158	59	23.6	141	1	94	47	4.28	5.37	0.87			31.1		2.89	39.4	6.04	1	3.17317	3	3	0
266599	46	1	8	172	80.5	27.2	141	1	94	47	5.51	5.73	3.67			40	30			5.9	1	4.15332	3	3	0
574109	59	1	3	176	71	22.9	141	1	94	47	4.27	5.11	0.58	1.34	3.19	14.5	20.5	5.03	78.9	5.45	0	5.00205	1	3	0
425263	72	1	2	168	84	29.8	141	1	94	47	5.28	4.53	1.14			17		2.56	65.3	5.43	0	2.91307	3	3	0
170459	26	1	5	169	77	27	141	1	94	47	4.71	5.2	1.9	1.08	3.19	60	34	4.46	75	5.4	0	3.0089	3	3	0
78651	61	1	4	171	74	25.3	141	1	94	47	5.53	6.66	3.72	1.79	3.54	17.8		4.54	85.9	5.35	0	2.63929	1	3	0
42438	47	1	13	164.5	69.9	25.8	141	1	94	47	5.25	3.51	2	0.83	2.24	13.5	19.7	4.77	101.8	5.33	0	2.25873	3	3	0
466786	32	2	3	162	70	26.7	141	1	94	47	4.94	4.67	1.76	1.04	2.77	28.7		2.62	50.9	5.14	0	2.28884	3	3	0
230543	30	1	3	179	76.6	23.9	141	1	94	47	5.25	6.18	1.3	1.35	3.87	118.8		3.15	86.3	5.1	0	2.05065	1	3	0
577066	62	1	2	170	75	26	141	1	94	47	4.29	4.54	1	1.23	2.66	25.1		6.96	84.1	4.86	0	4.65161	3	3	0
411390	60	2	3	159.5	65	25.6	141	1	94	47	4.96	4.86	1.15			13.2	19.3	6.32	70.8	4.77	0	2.09719	3	3	0
220903	52	1	3	174.5	80.5	26.4	141	1	94	47	4.2	5.52	3.01	1.06	3.58	34.9	26	4.01	73.5	4.6	0	3.9206	1	3	0
682886	59	1	3	167	66.5	23.8	140	1	94	46	4.52	4.2	1.35	1.46	2.16	24.5		2.9	61.2	5.7	1	2.09446	1	3	0
30432	38	1	2	171	76	26	140	1	94	46	4.44	4.06	1.95	0.88	2.25	30.3		2.26	56.5	5.5	0	5.19918	3	3	0
525528	51	2	2	156	60	24.6	140	1	94	46	5.39	3.85	1.21	1.29	2.28	16.9		3.51	47.7	5.4	0	3.06639	3	3	0
213049	40	1	2	184	101	29.8	140	1	94	46	4.46	6.13	2.42	1.13	3.93	42.1	23	4.95	76.1	5.34	0	4.36961	1	3	0
240483	48	1	9	170.5	76.6	26.3	140	1	94	46	4.97	5.75	9.8			22.3		5.82	88.7	4.98	0	2.09993	2	3	0
181743	34	1	8	186	83	24	140	1	94	46	5.1	4.22	0.88	1.07	2.52	65		6.5	99.5	4.7	0	4.79398	3	3	0
108114	30	1	13	180	92	28.4	140	1	94	46	4.7	7.25	2.72							4.6	0	3.00342	1	3	0
497584	38	1	2	174	96	31.71	139	1	94	45	4.47	6.48	1.85			57.3		4.26	68.7	6.2	1	5.12526	3	3	0
675321	35	1	3	169	73.5	25.7	139	1	94	45	4.76	4.62	0.67	1.36	2.83	62		5.43	70.8	5.77	1	2.19302	3	3	0
273382	45	1	3	174.5	71	23.3	139	1	94	45	3.78	5.54	1.12	1.28	3.55	10.6		7.12	79.3	5.58	0	2.97331	1	3	0
258265	37	1	9	174.9	77.5	25.3	139	1	94	45	4.36	7.08	3.09	1.04	4.35	84.5		4.76	63.2	5.5	0	5.0486	1	3	0
154972	47	1	8	169	76.5	26.8	139	1	94	45	5.4	3.82	0.71	1.17	2.1	46.1		4.4	69.7	5.31	0	2.22587	3	3	0
594364	35	1	3	170	66.5	23	139	1	94	45	5.21	4.04	0.69			34.4		4.95	69.5	5.3	0	2.0835	3	3	0
605069	42	1	3	168.5	78.5	27.6	139	1	94	45	4.59	4.69	2.84	1	2.59	20.6	20.9	3.71	78.2	5.03	0	3.06639	1	3	0
272359	31	1	2	176	83	26.8	139	1	94	45	2.83	5.92	2.02	1.34	3.37	30.2	26.5	5.31	69.7	4.98	0	4.69815	1	3	0
36506	45	1	3	175.5	91.9	29.8	139	1	94	45	5.1	6.91	1.84	1.33	4.41	30.8		5.39	57.2	4.97	0	2.03149	1	3	0
464778	41	1	3	168	77	27.3	139	1	94	45	3	4	1			37		3	118	4.97	0	4.55031	3	3	0
407200	63	1	2	160	54	21.1	139	1	94	45	4.02	5.31	0.69			14.1	25.5	4.24	80.5	4.87	0	4.67625	1	3	0
351079	65	1	13	170	78	27	139	1	94	45	4.77	4.82	1.69	1.08	2.64	29		6.01	86.4	4.83	0	2.13826	1	3	0
536105	40	1	3	163	64	24.1	139	1	94	45	4.62	6.11	4.23			47.4	32.5	3.53	66.5	4.8	0	2.50513	3	3	0
46533	69	1	8	163	63	23.7	139	1	94	45	5.1	4.09	1.62	0.98	2.12	23		4	89.1	4.7	0	3.32649	3	3	0
314880	44	2	5	165	60	22	139	1	94	45	4.76	4.94	1.08	0.68	2.92	10		4.32	52	4.5	0	4.95277	3	3	0
136234	29	1	2	165	78	28.7	139	1	94	45	4.47	5.13	1.36	1.6	2.13	109.9		5.62	67.6	4.2	0	4.09856	3	3	0
89894	50	1	3	163.5	71.5	26.7	138	1	94	44	5.33					43.3				5.61	1	2.00137	3	3	0
460401	50	1	8	162.5	72	27.3	138	1	94	44	5.5	4.51	1.32	1.07	2.51	26		3.1	77.9	5.46	0	5.06776	2	3	0
158998	39	1	11	162.7	82.6	31.2	138	1	94	44	5.3	4.73	3.34	0.87	2.54	19.8	16.9	4.36	79	5	0	2.41478	1	3	0
684365	53	1	3	173.5	76	25.2	138	1	94	44	4.26	5.76	2.22			19.1		6.05	82.4	4.9	0	4.93361	1	3	0
372830	68	1	4	172	77.3	26.13	138	1	94	44	4.34	5.64	1.17	1.55	3.23	44.5		5.07	84.2	4.8	0	4.80767	3	3	0
663935	39	1	8	183.9	79.6	23.5	138	1	94	44	4.9	4.52	0.73	1.5	2.61	13.2	18.9	4.1	73.4	4.74	0	2.9514	3	3	0
517759	28	1	3	179	82.5	25.7	138	1	94	44	3	5	1	1	3	21	22	4	80	4.71	0	4.07392	3	3	0
296102	44	1	3	179	102	31.8	138	1	94	44	4.07	5.46	1.86	1.09	3.51	25.3	21.4	3.51	65.1	4.6	0	4.04381	3	3	0
133166	52	1	3	171.5	71.5	24.3	137	1	94	43	5.3					17				6.1	1	2.00684	3	3	0
112406	51	1	2	168	72	25.5	137	1	94	43	5.12	6.95	3.68	1.36	3.74	43.6		6.86	93.3	5.69	1	2.97604	3	3	0
459143	38	1	5	175	74.5	24.3	137	1	94	43	5.2	4.23	0.65	1.07	2.49	35		5.95	83	5.2	0	4.41615	3	3	0
357200	41	2	3	155.5	55	22.7	137	1	94	43	4.94	4.05	0.59			13.5		4.01	59.4	5.12	0	2.04244	3	3	0
76077	48	1	3	174	87.5	28.9	137	1	94	43	4.92	4.58	0.91			19.8		4.28	65.4	5	0	3.60027	1	3	0
385097	54	2	3	164	58.5	21.8	137	1	94	43	5.01	4.82	0.89	1.67	2.86	15.2		3.75	68.5	4.99	0	3.87953	3	3	0
474253	43	1	8	176.5	76	24.4	137	1	94	43	5.3	3.91	0.52	1.2	2.17	13		3.1	65.3	4.97	0	5.06229	1	3	0
678374	61	1	3	171.5	66.5	22.6	137	1	94	43	5	4.7	1.07	1.56	3.07	21	23	8.5	107.4	4.8	0	2.2204	3	3	0
677416	42	1	2	177	91	29	137	1	94	43	4.71	5.38	2.79	0.7	3.8	130.9	56.9	6.34	85.3	4.74	0	2.39836	3	3	0
620610	34	1	2	174	72	23.8	137	1	94	43	4.8	5.26	0.94	1.89	2.95	14.6		5.17	71.3	4.49	0	2.01232	1	3	0
59638	50	2	2	163	68	25.6	137	1	94	43	4.39	4.69	1	1.69	2.51	7.7		3.96	50.7	4.46	0	2.58727	3	3	0
477877	53	1	5	171	73	25	136	1	94	42	5.08	5	3.1	1.34	2.83	35	21	5.19	84	6.1	1	3.94524	1	3	0
162998	37	1	2	180	92	28.4	136	1	94	42	5.38	5.07	1.11			22.3			78.6	5.86	1	3.89049	3	3	0
645067	48	1	5	172	66	22.3	136	1	94	42	4.8	5.3	0.9	1.36	3.38	18	19	6.3	95	5.8	1	3.06366	3	3	0
380875	64	1	2	164	68	25.3	136	1	94	42	5.33	5.3	1.15	1.36	3.25	25		4.45	77.7	5.75	1	3.17043	1	3	0
272499	35	1	2	174	67	22.1	136	1	94	42	3.96	4.36	1.31			24.1	18.9	5.16	69.7	5.47	0	3.06092	3	3	0
602270	46	2	3	159.5	50.5	19.9	136	1	94	42	5.58	4.7	0.57			11.6		3.05	65.1	5.23	0	3.77276	3	3	0
20868	55	1	3	182	83.5	25.2	136	1	94	42	5.4	4.99	1.09	1.23	3.57	14.2		4.2	76	5.14	0	2.02875	1	3	0
25454	40	1	3	160	65.5	25.6	136	1	94	42	4.59	4.18	2.34	0.99	2.2	26.2	23.3	5.6	86.1	5.06	0	3.96988	3	3	0
351443	61	1	3	167	65	23.3	136	1	94	42	5.36	4.1	2.27			25.1	28.7	4.92	90.3	4.86	0	2.59822	3	3	0
351805	75	1	2	163	72	27.1	136	1	94	42	5.06	6.23	2.97	0.97	3.8	22.5		4.53	88.2	4.8	0	2.96235	3	3	0
182127	46	2	4	169	68	23.8	136	1	94	42	4.87	4.35	0.94	0.94	2.84	28.2		4	48.9	4.61	0	4.04381	3	3	0
602700	42	2	2	160	57	22.3	136	1	94	42	4.41	5.32	1.09	1.42	3.1	9.9		4.5	64.2	4.51	0	3.06639	3	3	0
457476	33	1	2	171	61	20.9	135	1	94	41	5.39	5.31	4.74			65.7			89.2	5.63	1	2.29158	3	3	0
681108	46	1	3	175.5	86	27.9	135	1	94	41	4.39	4.83	1.53			21.1	22	4.12	79.1	5.49	0	5.08145	3	3	0
136385	58	1	9	173.5	81.2	26.97	135	1	94	41	4.25	5.04	1.06			18.1		5.46	93.5	5.41	0	2.49692	1	3	0
495972	41	1	2	176	81	26.1	135	1	94	41	4.73	6.45	1.57			79.5	48.6	4.43	78.9	5.32	0	2.03422	3	3	0
416428	62	1	2	166	85	30.8	135	1	94	41	3.91	3.15	1.73			21.1			80.4	5.3	0	4.82957	3	3	0
104418	29	1	3	176	70.5	22.8	135	1	94	41	5.2	5.66	1.8	1.26	3.4	16.7		4.15	75.4	5.2	0	2.04517	3	3	0
141540	35	1	5	171	78	26.7	135	1	94	41	4.95	5.2	1.3	1.31	3.36	28	25	4.42	92	5.2	0	3.37577	3	3	0
480816	39	1	3	169.5	76.5	26.6	135	1	94	41	5.03	6.7	6.7	1.2	4	29	29.5	3.18	88.5	4.84	0	4.0794	1	3	0
364510	62	1	5	169	70	24.5	135	1	94	41	4.57	5.4	2	1.35	3.22	20	23	4.5	82	4.8	0	2.95688	2	3	0
662230	43	1	5	166	66	24	135	1	94	41	4.19	3.7	0.4	1.05	2.08	24	21	6.91	103	4.8	0	3.06639	3	3	0
355230	64	1	8	176	68.5	22.1	135	1	94	41	5	4.32	1	1.29	2.24	17		3	73.1	3.98	0	5.09788	1	3	0
597854	42	1	5	175	68	22.2	134	1	94	40	5.49	5.16	4.9			51	34	4.16	79	5.1	0	3.97536	3	3	0
241419	37	1	4	171	84	28.7	134	1	94	40	5.47	6.46	2.07	0.9	4.21	55.7		3.2	64.7	5.1	0	2.08077	3	3	0
613532	47	2	8	169	82.5	28.9	134	1	94	40	5.4	4.93	0.87			18.4	26.7	4.1	52.7	5.1	0	3.31554	3	3	0
394455	29	1	3	179.5	93.5	29	134	1	94	40	5.06	6.28	1.72	1.26	3.49	33.2		2.89	51.5	5	0	2.29432	3	3	0
307756	49	2	5	149	50	22.5	133	1	94	39	4.26	5.8	2.5	1.41	3.5	25	25	2.85	49	6.6	1	3.04997	3	3	0
399971	54	2	5	170.5	87	29.8	133	1	94	39	4.99	4.3	0.8	1.11	2.65	27	20	5.7	72	6.2	1	2.51608	3	3	0
671021	65	1	5	185	79	23.1	133	1	94	39	4.97	5.4	1.1	1.29	3.35	16		6.07	87	5.7	1	2.4668	3	3	0
56273	44	1	13	166	105	38.1	133	1	94	39	4.55	4.53	1.26	1.01	2.67	35.7	25.8	4.47	76.9	5.18	0	2.75154	1	3	0
676331	40	1	3	179	69.5	21.7	133	1	94	39	5.29	8.16	2.54	0.85	5	29.1	28.1	6.11	85.9	5.14	0	4.16427	3	3	0
575042	31	1	2	174	82	27.1	133	1	94	39	5.01	4.85	0.69			20.4	23.9	5.87	76	5.13	0	2.1629	2	3	0
674605	38	1	2	170	71	24.6	133	1	94	39	4.72	4.59	1.85			14.2		5.59	72.3	5.01	0	3.04449	3	3	0
541719	61	1	3	157	68	27.6	133	1	94	39	4.98	5.87	2.14			25.6		4.88	62	4.95	0	4.19986	3	3	0
418867	54	1	3	162	63	24	133	1	94	39	4.58	4.02	0.97	1.26	2.46	51.4		3.02	77	4.9	0	2.00137	1	3	0
578523	65	1	8	170	83	28.7	133	1	94	39	5.4	5.25	2.05	1.08	3.08	31		4.7	75.4	4.8	0	2.05339	3	3	0
462637	48	1	2	172	78	26.4	133	1	94	39	4.97	5.26	1.85			41.3		5.75	78.8	4.7	0	3.22793	1	3	0
309569	35	1	3	173.5	70	23.3	133	1	94	39	3.77	5.27	1.89	1.04	3.4	54.3		4.41	70.5	4.62	0	4.05202	3	3	0
546100	34	1	3	174	73	24.1	133	1	94	39	4.83	3.22	1.48			36.3	25.7	4.31	79.6	4.1	0	4.23819	1	3	0
233692	52	2	8	157	57	23.1	132	1	94	38	5.2	6.16	1.07	1.67	3.57	18		3.8	52.5	5.4	0	5.30869	3	3	0
614427	55	2	3	151.5	70	30.5	132	1	94	38	4.81	4.91	1.31	1.16	3.06	21.7		4.06	44.7	5.36	0	2.06708	3	3	0
150939	46	1	3	176	75.5	24.4	132	1	94	38	4.67	5.81	4.32	1.06	3.22	50.2		5.33	72.3	5.36	0	3.86858	1	3	0
283516	37	2	3	137.5	55	29.1	132	1	94	38	5.48	5.01	1.16	1.48	3.12	8.2	18.9	4.35	53.4	4.86	0	2.87748	3	3	0
146271	35	2	2	146	53	24.8	132	1	94	38	4.59	4.09	3.13			21.5			51.1	4.83	0	3.06639	3	3	0
483716	58	2	3	152	59.1	25.6	132	1	94	38	5.09	5.36	0.89	1.45	3.5	73.9		5.45	71.1	4.79	0	2.03149	3	3	0
326574	44	1	4	174	78.3	25.9	132	1	94	38	4.55	4.6	0.97	1.01	2.74	29	29.5	3.95	77.1	4.78	0	3.01164	1	3	0
399152	51	1	2	168	80	28.3	132	1	94	38	4.27	4.25	1.44	1.04	2.44	25.1		3.63	66	4.7	0	5.01027	3	3	0
535305	51	1	13	171.5	68.5	23.3	132	1	94	38	5.19	4.36	0.69							4.3	0	2.06982	1	3	0
365757	38	1	4	165	83	30.5	131	1	94	37	5.12	5.69	1.56	1.24	3.47	120		5.16	55.5	6.1	1	2.07803	1	3	0
74484	58	1	2	173	73	24.4	131	1	94	37	4	5	2			14			73	5.9	1	4.16153	1	3	0
579359	34	1	3	171	75.5	25.8	131	1	94	37	4.6	4.67	0.58	1.37	2.8	35.7		7.24	89.2	5.6	1	5.1499	1	3	0
308597	53	1	2	169	80	28	131	1	94	37	4.31	3.86	3.11	1.04	2.02	24.6		3.96	75.2	5.4	0	3.10746	3	3	0
218551	74	1	8	164	75	27.9	131	1	94	37	5.1	4.16	1	1.19	2.34	20.3		5.98	84.7	5.35	0	2.04791	3	3	0
233100	48	1	8	170.4	71.8	24.7	131	1	94	37	5.4	5.22	0.7	1.53	3.2	28.4		5.6	100.7	5.33	0	2.06708	2	3	0
547460	68	1	2	169	75	26.3	131	1	94	37	4.73	4.1	0.7	1.14	2.31	20.3		3.12	74.1	5.17	0	5.04586	3	3	0
518420	67	1	8	183.2	79.6	23.7	131	1	94	37	5.1	3.37	1.46			18.3		5.58	75.8	5	0	2.0835	3	3	0
307275	33	1	9	178	79.2	25	131	1	94	37	3.82	3.42	1.46			16.4		5.21	88.1	4.9	0	2.1629	1	3	0
571826	40	1	9	182.4	68.5	20.6	131	1	94	37	4.4	3.89	1.56	1.4	1.97	26.1		4.59	76.1	4.18	0	3.03354	1	3	0
648579	47	1	2	180	98	30.2	130	1	94	36	4.34	5.44	2.25	0.89	3.28	86.2		2.99	65	6.24	1	2.0616	1	3	0
416948	33	1	3	167	54.5	19.5	130	1	94	36	4.63	4.75	2.2	1.22	2.59	15.6	24.8	4.92	79.6	5.45	0	5.00205	3	3	0
44457	40	1	2	175	78	25.5	130	1	94	36	5.38	5.84	2.26	0.96	3.25	66.4		3.96	86.7	5.36	0	4.14237	3	3	0
105890	38	2	3	157.5	49.5	20	130	1	94	36	4.81	4.39	1.01			9.2		3.1	58.4	5.26	0	3.77002	3	3	0
214279	44	2	2	160	66	25.8	130	1	94	36	4.49	5.16	2.93	1.31	2.7	15.8		3.01	51	5.25	0	3.3347	3	3	0
392535	50	1	5	173	77	25.7	130	1	94	36	5.22	4.3	0.9	1.37	2.55	15	17	4.38	89	5.13	0	2.08898	3	3	0
678030	45	1	3	166	62	22.5	130	1	94	36	4.72					24.5				5	0	2.04517	3	3	0
64554	40	1	2	172	69	23.3	130	1	94	36	4.64	4.45	1.46	1.45	2.48	17.7		6.64	104.9	4.75	0	2.02327	3	3	0
407376	27	1	3	173	68.5	22.9	130	1	94	36	4.58	3.84	1.94			31.7	21.3	3.28	84.8	4.65	0	2.00137	1	3	0
517931	28	2	3	155.5	41	17	130	1	94	36	4.75	3.91	0.76			12.9		3.68	44.7	4.53	0	2.94867	3	3	0
41006	35	1	8	179	85.5	26.7	130	1	94	36	4.8	4.26	1.96			30		6.1	69.2	4.51	0	2.06708	3	3	0
247679	32	1	3	173.5	71.5	23.8	129	1	94	35	4.16	5.39	2.86							5.5	0	2.58727	3	3	0
667040	46	1	2	166	72	26.1	129	1	94	35	5.3	5.22	0.91			92.6		7.62	77	5.2	0	3.01164	3	3	0
438220	39	2	3	150	68	30.1	129	1	94	35	4.95	5.24	0.65			20.1		3.65	65.2	5.15	0	2.99247	3	3	0
539015	52	1	3	169.5	77.5	27	129	1	94	35	5.12	3.66	1.38	1.04	1.99	47.3		6.09	77.2	5	0	3.02533	3	3	0
112055	52	2	3	150	57	25.3	129	1	94	35	4.36	4.22	2.58	0.93	2.31	14.6		5.05	52.4	4.88	0	4.91444	3	3	0
450594	33	1	2	169	63	22.1	129	1	94	35	4.6	4.93	0.71	1.51	3.03	20.3		2.86	75.6	4.71	0	2.00684	3	3	0
36723	52	1	4	170	63	21.8	129	1	94	35	4.8	5.29	1.9			20.5		3.71	78	4.58	0	3.67967	1	3	0
31733	39	2	3	160.5	55	21.4	129	1	94	35	4.73	5.09	0.86	1.41	3.06	9.2	16.4	3.53	55.2	4.36	0	2.0397	3	3	0
491853	24	1	5	193	92	24.7	128	1	94	34	5.16	4.36	1.16	1.39	2.43	17	6	4.23	72	5.7	1	2.00684	1	3	0
658859	53	1	5	176.5	78.1	25.1	128	1	94	34	5.13	4.3	3.7	1.34	2.47	20	16	4.53	82	5.3	0	3.3128	1	3	0
250291	72	1	3	155	59	24.6	128	1	94	34	4.88	5.45	2.33	0.91	3.24	16.5		7.11	99.6	5.2	0	2.00137	3	3	0
586664	46	1	3	178	78.5	24.8	128	1	94	34	4.27	5.47	1.6	1.18	3.41	16.4	21.7	4.82	73.2	5.2	0	2.99521	1	3	0
461697	39	1	2	170	76	26.3	128	1	94	34	4.18	6.04	3.08	0.97	4.18	47.3	16.1	4.09	76.6	5.1	0	3.90418	1	3	0
463805	32	2	3	151	55.5	24.3	128	1	94	34	4.84	3.74	0.76	1.64	2	11.9		3.62	70.6	4.55	0	2.01506	3	3	0
572816	38	1	2	176	76	24.5	127	1	94	33	5.14	4.14	1.37			25.6		5.38	71.3	5.91	1	2.8063	3	3	0
482911	57	2	3	154	60	25.3	127	1	94	33	5.55	5.01	1.01	1.12	3.33	21.4		4.93	58.8	5.23	0	3.89596	3	3	0
592144	47	2	3	162	60	22.9	127	1	94	33	3	3	0	1	2	15	21	5	47	5.17	0	4.07392	3	3	0
673228	29	2	3	177	77.5	24.7	127	1	94	33	4.5	2.84	0.75	0.95	1.52	23.1		4.95	39.2	5.14	0	4.04928	3	3	0
324284	35	1	3	172.5	92.5	31.1	127	1	94	33	4.93	3.78	0.97	1.09	2.09	45.1		3.59	90.2	5.1	0	2.55989	1	3	0
675826	55	1	4	177	80.7	25.8	127	1	94	33	4.83	6.06	7.79	1.02	2.18	23.7		3.44	71.3	4.42	0	3.68789	1	3	0
274517	52	1	2	171	87	29.8	127	1	94	33	4.77	5.3	4.13	1.19	2.72	47.4		5.61	72.6	4.4	0	3.96441	1	3	0
31052	63	2	3	172	63.7	21.5	126	1	94	32	5.25	5.72	3.41	1.02	3.16	64.8		3.96	67.2	6.02	1	2.00137	3	3	0
3892	46	1	5	177	91	29	126	1	94	32	5.51	5.8	0.8	1.35	4.14	43		3.78	103	5.1	0	3.0308	3	3	0
149949	51	2	8	167.5	61.5	21.9	126	1	94	32	4.9	5.58	1.55			19		3.9	50.6	5.1	0	3.81656	3	3	0
90112	40	1	8	177	86.5	27.6	126	1	94	32	5.2	5.36	2.04			21.7		4.4	80.1	5.05	0	2.12731	3	3	0
267073	36	1	8	179	72	22.5	126	1	94	32	4.9	4.32	0.56	1.02	2.63	25		3.5	78.7	4.87	0	4.08487	3	3	0
149396	47	1	2	170	68	23.5	126	1	94	32	3.67	4.48	0.75	1.63	2.63	14.2	23.7	4.12	79.7	4.78	0	4.31211	3	3	0
270783	25	2	3	156	57	23.4	126	1	94	32	4.46	3.45	1.34			9.5		2.8	64.6	4.6	0	2.05339	3	3	0
449181	33	1	3	179.5	64	19.9	126	1	94	32	4.81	3.63	0.76							4.39	0	2.16016	3	3	0
342596	34	1	3	174.5	77	25.3	125	1	94	31	4.88	3.4	1.34	0.48	1.81	36.9		4.54	88.3	6	1	3.99452	3	3	0
70286	53	1	2	166	73	26.5	125	1	94	31	4.67	5.01	1.9	1.07	2.67	14.5		5.21	79.9	5.61	1	3.23888	3	3	0
180873	45	1	5	164	72	26.8	125	1	94	31	5.38	5.5	4.2	1.41	3.2	54		4.51	89	5.6	1	3.93703	1	3	0
582783	31	1	8	171	93.5	32	125	1	94	31	5.08	4.8	2.49			44	36	4.8	113.9	5.04	0	3.7974	3	3	0
413435	68	2	3	163.5	57.5	21.5	124	1	94	30	5.52	5.21	1.38			41.7		4.21	58.3	5.73	1	2.03149	3	3	0
32151	36	1	4	174	71.5	23.6	124	1	94	30	4.6	5.32	0.81			19.6		7.13		5.25	0	3.93155	3	3	0
169087	45	1	9	170.7	79.7	27.4	124	1	94	30	5.2	4.1	2.15			34		4.8	84.3	5	0	2.74333	3	3	0
256234	54	1	8	172.7	79.2	26.6	124	1	94	30	4.9	5.15	0.8	1.29	3.2	17	14	7.2	103	3.9	0	2.98152	3	3	0
[truncated: 182,253 more rows]
